# Supplementary material for: Extreme pathway analysis reveals the organizing rules of metabolic regulation
Source: PLoS One. 2019 Feb 5;14(2):e0210539. doi: 10.1371/journal.pone.0210539 (PMC6363282; doi:10.1371/journal.pone.0210539)
Supplement: S1 Table — (XLSX) [file pone.0210539.s002.xlsx]

## Sheet: E.coli metabolic network
S1 Table. The reaction abbreviations and reaction names of E.coli metabolic network and the information whether a reaction is regulatory or not.
Reaction Abbreviation	Full Name	Gene-protein-reaction association	Regulatory or not	Regulatory genes involved
12PPDt	S Propane 1 2 diol facilitated transport	-	No	-
2DGLCNRx	2 dehydro D gluconate reductase NADH	b3553	No	-
2DGLCNRy	2 dehydro D gluconate reductase NADPH	b3553	No	-
2DGULRx	2 dehydro L gulonate reductase NADH	b3553	No	-
2DGULRy	2 dehydro L gulonate reductase NADPH	b3553	No	-
3HCINNMH	3 hydroxycinnamate hydroxylase	b0347	Yes	b0347
3HPPPNH	3 3 hydroxy phenyl propionate hydroxylase	b0347	Yes	b0347
4HTHRS	4 Hydroxy L threonine synthase	b0004	Yes	b0004
5DGLCNR	5 dehydro D gluconate reductase	b4266	Yes	b4266
A5PISO	arabinose 5 phosphate isomerase	-	No	-
AACPS1	acyl acyl carrier protein synthetase n C140	b2836	No	-
AACPS2	acyl acyl carrier protein synthetase n C141	b2836	No	-
AACPS3	acyl acyl carrier protein synthetase n C160	b2836	No	-
AACPS4	acyl acyl carrier protein synthetase n C161	b2836	No	-
AACPS5	acyl acyl carrier protein synthetase n C181	b2836	No	-
AADDGT	dTDP N 4 acetamido 4 6 dideoxy D galactose transferase	b3793	No	-
AB6PGH	Arbutin 6 phosphate glucohydrolase	b2901	No	-
ABTA	4 aminobutyrate transaminase	( b2662 or b1302 )	No	-
ABUTD	Aminobutyraldehyde dehydrogenase	-	No	-
ABUTt2	4 aminobutyrate transport in via proton symport	b2663	No	-
ACACCT	acetyl CoAacetoacetyl CoA transferase	( b2221 and b2222 )	Yes	b2221 b2222
ACACT1r	acetyl CoA C acetyltransferase	b2224	Yes	b2224
ACACt2	acetoacetate transport via proton symport	b2223	Yes	b2223
ACALDi	acetaldehyde dehydrogenase acetylating	b0351	Yes	b0351
ACALDt	acetaldehyde reversible transport	-	No	-
ACBIPGT	Adenosyl cobinamide phosphate guanyltransferase	b1993	Yes	b1993
ACCOACr	acetyl CoA carboxylase reversible reaction	( b0185 and b2316 and b3255 and b3256 )	No	-
ACCOAL	acetate CoA ligase ADP forming	b0335	Yes	b0335
ACGAMT	UDP N acetylglucosamineundecaprenylphosphate N acetylglucosamine 1 phosphate transferase	b3784	No	-
ACGApts	N Acetyl D glucosamine transport via PEPPyr PTS	( ( b0679 and b2415 and b2416 ) or ( b2417 and b1101 and b2415 and b2416 ) )	Yes	b0679 b1101 b2415 b2416 b2417
ACGK	acetylglutamate kinase	b3959	Yes	b3959
ACGS	N acetylglutamate synthase	b2818	Yes	b2818
ACHBS	2 aceto 2 hydroxybutanoate synthase	( ( b3670 and b3671 ) or ( b3767 and b3768 and b3769 ) or ( b0077 and b0078 ) )	Yes	b0077 b0078 b3670 b3671 b3767 b3768 b3769
ACKr	acetate kinase	( b2296 or b1849 or b3115 )	Yes	b1849 b3115
ACLS	acetolactate synthase	( ( b3670 and b3671 ) or ( b3767 and b3768 and b3769 ) or ( b0077 and b0078 ) )	Yes	b0077 b0078 b3670 b3671 b3767 b3768 b3769
ACMAMUT	UDP N acetyl D mannosaminuronic acid transferase	b3794	No	-
ACMANApts	N acetyl D mannosamine transport via PTS	( b1817 and b1818 and b1819 and b2415 and b2416 )	Yes	b1817 b1818 b1819 b2415 b2416
ACNAMt2	N acetylneuraminate proton symport	b3224	No	-
ACNML	N Acetylneuraminate lyase	b3225	No	-
ACOATA	Acetyl CoA ACP transacylase	b1091	Yes	b1091
ACODA	acetylornithine deacetylase	b3957	Yes	b3957
ACONMT	Trans aconitate methyltransferase	b1519	Yes	b1519
ACONT	aconitase	( b1276 or b0118 )	Yes	b0118 b1276
ACOTA	acetylornithine transaminase	b3359	Yes	b3359
ACPS1	acyl carrier protein synthase	b2563	No	-
ACS	acetyl CoA synthetase	b4069	Yes	b4069
ACt2r	acetate reversible transport via proton symport	-	No	-
ADA	Adenosine deaminase	b1623	Yes	b1623
ADCL	4 aminobenzoate synthase	b1096	No	-
ADCS	4 amino 4 deoxychorismate synthase	( b3360 and b1812 )	No	-
ADD	adenine deaminase	b3665	No	-
ADEt2r	adenine transport via proton symport reversible	b3654	No	-
ADHEr	Acetaldehyde dehydrogenase	b1241	Yes	b1241
ADK1	adenylate kinase	b0474	No	-
ADK3	adentylate kinase GTP	b0474	No	-
ADK4	adentylate kinase ITP	b0474	No	-
ADMDCr	Adenosylmethionine decarboxylase	b0120	No	-
ADNCYC	adenylate cyclase	b3806	Yes	b3806
ADNK1	adenosine kinase	b0474	No	-
ADNt2	adenosine transport in via proton symport	( b2964 or b2393 )	Yes	b2393 b2964
ADNt2r	adenosine transport in via proton symport reversible	b2406	Yes	b2406
ADOCBIK	Adenosyl cobinamide kinase	b1993	Yes	b1993
ADOCBLS	Adenosylcobalamin 5 phosphate synthase	b1992	Yes	b1992
ADPT	adenine phosphoribosyltransferase	b0469	No	-
ADSK	adenylyl sulfate kinase	b2750	Yes	b2750
ADSL1r	adenylsuccinate lyase	b1131	Yes	b1131
ADSL2r	adenylosuccinate lyase	b1131	Yes	b1131
ADSS	adenylosuccinate synthase	b4177	Yes	b4177
AGDC	N acetylglucosamine 6 phosphate deacetylase	b0677	Yes	b0677
AGMHE	ADP D glycero D manno heptose epimerase	b3619	No	-
AGMT	agmatinase	b2937	No	-
AGPR	N acetyl g glutamyl phosphate reductase	b3958	Yes	b3958
AHC	adenosylhomocysteinase	-	No	-
AHCYSNS	S adenosylhomocysteine nucleosidase	b0159	No	-
AICART	phosphoribosylaminoimidazolecarboxamide formyltransferase	b4006	No	-
AIRC2	phosphoribosylaminoimidazole carboxylase	b0522	Yes	b0522
AIRC3	phosphoribosylaminoimidazole carboxylase mutase rxn	b0523	Yes	b0523
AKGDH	2 Oxogluterate dehydrogenase	( b0116 and b0726 and b0727 )	Yes	b0116
AKGt2r	2 oxoglutarate reversible transport via symport	b2587	No	-
ALAALAr	D alanine D alanine ligase reversible	( b0381 or b0092 )	No	-
ALAR	alanine racemase	b4053	No	-
ALARi	alanine racemase irreversible	b1190	Yes	b1190
ALATA_D2	D alanine transaminase	b2551	Yes	b2551
ALATA_L	L alanine transaminase	-	No	-
ALATA_L2	alanine transaminase	b2551	Yes	b2551
ALAabc	L alanine transport via ABC system	( b3454 and b3455 and b3457 and b3460 and b3456 )	Yes	b3454 b3455 b3456 b3457 b3460
ALAt2r	L alanine reversible transport via proton symport	( b0007 or b4208 )	No	-
ALCD19	alcohol dehydrogenase glycerol	b0356	No	-
ALDD19x	aldehyde dehydrogenase phenylacetaldehyde NAD	b1385	Yes	b1385
ALDD2x	aldehyde dehydrogenase acetaldehyde NAD	b1300	No	-
ALLTAH	Allantoate amidinohydrolase	b0516	Yes	b0516
ALLTN	allantoinase	b0512	Yes	b0512
ALLTNt2r	allantoin transport in via proton symport	b0511	No	-
ALTRH	altronate hydrolase	b3091	Yes	b3091
AMALT1	Amylomaltase maltotriose	b3416	Yes	b3416
AMALT2	Amylomaltase maltotetraose	b3416	Yes	b3416
AMALT3	Amylomaltase maltopentaose	b3416	Yes	b3416
AMALT4	Amylomaltase maltohexaose	b3416	Yes	b3416
AMANAPE	N acetylmannosamine 6 phosphate epimerase	b3223	No	-
AMANK	N acetyl D mannosamine kinase	b3222	No	-
AMAOTr	adenosylmethionine 8 amino 7 oxononanoate transaminase	b0774	Yes	b0774
AMMQT8_2	S adenosylmethione2 demethylmenaquinone methyltransferase	b3929	No	-
AMPMS	4 amino 2 methyl 5 phosphomethylpyrimidine synthetase	b3994	No	-
AMPN	AMP nucleosidase	b1982	No	-
ANPRT	anthranilate phosphoribosyltransferase	b1263	Yes	b1263
ANS	anthranilate synthase	( b1263 and b1264 )	Yes	b1263 b1264
AOXSr	8 amino 7 oxononanoate synthase	b0776	Yes	b0776
AP4AH	Ap4A hydrolase	b0049	No	-
AP5AH	Ap5A hydrolase	b0049	No	-
APRAUR	5 amino 6 5 phosphoribosylamino uracil reductase	b0414	No	-
ARAI	L arabinose isomerase	b0062	Yes	b0062
ARBabc	L arabinose transport via ABC system	( b1901 and b1900 and ( b1898 and b1899 ) )	Yes	b1898 b1899 b1900 b1901
ARBt2r	L arabinose transport via proton symport	b2841	Yes	b2841
ARGDC	arginine decarboxylase	( b2938 or b4117 )	Yes	b2938 b4117
ARGORNt7	arginineornithine antiporter	b1605	No	-
ARGSL	argininosuccinate lyase	b3960	Yes	b3960
ARGSS	argininosuccinate synthase	b3172	No	-
ARGabc	L arginine transport via ABC system	( ( b2310 and b2307 and b2306 and b2308 ) or ( b0860 and b0861 and b0864 and b0862 ) )	Yes	b2306 b2307 b2308 b2310
ASAD	aspartate semialdehyde dehydrogenase	b3433	No	-
ASNN	L asparaginase	( b1767 or b2957 or b0828 )	Yes	b2957
ASNS1	asparagine synthase glutamine hydrolysing	b0674	No	-
ASNS2	asparagine synthetase	b3744	Yes	b3744
ASNabc	L asparagine transport via ABC system	-	No	-
ASNt2r	L asparagine reversible transport via proton symport	-	No	-
ASP1DC	aspartate 1 decarboxylase	b0131	No	-
ASPCT	aspartate carbamoyltransferase	( b4244 and b4245 )	Yes	b4244 b4245
ASPK	aspartate kinase	( b0002 or b3940 or b4024 )	Yes	b0002 b3940 b4024
ASPO3	L aspartate oxidase	b2574	Yes	b2574
ASPO4	L aspartate oxidase	b2574	Yes	b2574
ASPO5	L aspartate oxidase	b2574	Yes	b2574
ASPO6	L aspartate oxidase	b2574	Yes	b2574
ASPT	L aspartase	b4139	Yes	b4139
ASPTA	aspartate transaminase	b0928	No	-
ASPabc	L aspartate transport via ABC system	( b0655 and b0654 and b0653 and b0652 )	Yes	b0652 b0653 b0654 b0655
ASPt2	L aspartate transport in via proton symport	b4077	No	-
ASPt2_2	Aspartate transport via proton symport 2 H	b3528	Yes	b3528
ASPt2_3	L asparate transport via proton symport 3 H	( b4138 or b4123 )	Yes	b4123
AST	Arginine succinyltransferase	b1747	Yes	b1747
ATPM	ATP maintenance requirement	-	No	-
ATPPRT	ATP phosphoribosyltransferase	b2019	No	-
ATPS4r	ATP synthase four protons for one ATP	( ( b3736 and b3737 and b3738 ) and ( b3731 and b3732 and b3733 and b3734 and b3735 ) and b3739 )	No	-
BETALDHx	betaine aldehyde dehydrogenase	b0312	Yes	b0312
BETALDHy	betaine aldehyde dehydrogenase	b0312	Yes	b0312
BPNT	3 5 bisphosphate nucleotidase	-	No	-
BSORx	Biotin sulfoxide reductase	b3551	No	-
BSORy	Biotin sulfoxide reductase	b3551	No	-
BTS2	biotin synthase ala L producing	b0775	Yes	b0775
BUTCT	Acetyl CoAbutyrate CoA transferase	( b2221 and b2222 )	Yes	b2221 b2222
BUTt2r	Butyrate transport via proton symport reversible	b2223	Yes	b2223
BiomassEcoli	BiomassEcoli	-	No	-
C120SN	Fatty acid biosynthesis n C120	( ( b0954 and b2323 and b1093 and b1288 ) or ( b2323 and b1093 and b1288 and b0180 ) or ( b1095 and b1093 and b1288 and b0180 ) or ( b0954 and b1095 and b1093 and b1288 ) )	Yes	b0180 b0954 b1093 b1095 b1288 b2323
C140SN	Fatty acid biosynthesis n C140	( ( b0954 and b2323 and b1093 and b1288 ) or ( b2323 and b1093 and b1288 and b0180 ) or ( b1095 and b1093 and b1288 and b0180 ) or ( b0954 and b1095 and b1093 and b1288 ) )	Yes	b0180 b0954 b1093 b1095 b1288 b2323
C141SN	Fatty acid biosynthesis n C141	( b0954 and b2323 and b1093 and b1288 and b0180 )	Yes	b0180 b0954 b1093 b1288 b2323
C160SN	Fatty acid biosynthesis n C160	( ( b0954 and b2323 and b1093 and b1288 ) or ( b2323 and b1093 and b1288 and b0180 ) or ( b1095 and b1093 and b1288 and b0180 ) or ( b0954 and b1095 and b1093 and b1288 ) )	Yes	b0180 b0954 b1093 b1095 b1288 b2323
C161SN	Fatty acid biosynthesis n C161	( b0954 and b2323 and b1093 and b1288 and b0180 )	Yes	b0180 b0954 b1093 b1288 b2323
C181SN	Fatty acid biosynthesis n C181	( b0954 and b2323 and b1095 and b1093 and b1288 and b0180 )	Yes	b0180 b0954 b1093 b1095 b1288 b2323
CADVt	LysineCadaverine antiporter	b4132	Yes	b4132
CAT	catalase	( b1732 or b3942 )	Yes	b1732 b3942
CBIAT_DELETE	Cobinamide adenyltransferase	b1270	No	-
CBL1abc	Cob 1 alamin transport via ABC system	( b3966 and b1711 and b1709 and b0158 )	No	-
CBLAT_DELETE	cob I alamin adenosyltransferase	b1270	No	-
CBMK	Carbamate kinase	( b0521 or b2874 or b0323 )	No	-
CBPS	carbamoyl phosphate synthase glutamine hydrolysing	( b0032 and b0033 )	Yes	b0032 b0033
CDAPPA_EC	CDP Diacylglycerol pyrophostatase Ecoli	b3918	No	-
CDPMEK	4 cytidine 5 diphospho 2 C methyl D erythritol kinase	b1208	No	-
CHLabc	choline transport via ABC system	( b2128 and b2129 and b2130 and b2131 )	No	-
CHLt2r	choline transport via proton symport reversible	( b0314 or b1801 )	Yes	b0314
CHORM	chorismate mutase	( b2599 or b2600 )	Yes	b2599 b2600
CHORS	chorismate synthase	b2329	No	-
CHRPL	Chorismate pyruvate lyase	b4039	Yes	b4039
CINNDO	Cinnamate dioxygenase	( b2538 and b2539 and b2540 and b2542 )	Yes	b2538 b2539 b2540 b2542
CITL	Citrate lyase	( b0615 and b0616 and b0617 )	Yes	b0615 b0616 b0617
CITt7	Citrate transport via succinate antiport	b0612	Yes	b0612
CLPNS_EC	Cardiolipin Synthase Ecoli	b1249	No	-
CMPN	CMP nucleosidase	-	No	-
CO2t	CO2 transporter via diffusion	-	No	-
CPPPGO	coproporphyrinogen oxidase O2 required	b2436	No	-
CRNBTCT	gamma butyrobetainyl CoA carnitine CoA transferase	b0038	Yes	b0038
CRNCBCT	crotonobetainyl CoA carnitine CoA transferase	b0038	Yes	b0038
CRNCDH	Carnityl CoA dehydratse	b0036	Yes	b0036
CRNt7	Carnitinebutyrobetaine antiporter	b0040	Yes	b0040
CS	citrate synthase	b0720	No	-
CSND	Cytosine deaminase	b0337	Yes	b0337
CSNt2	cytosine transport in via proton symport	b0336	Yes	b0336
CTPS2	CTP synthase glutamine	b2780	No	-
CYANST	Cyanide sulfurtransferase	b3425	Yes	b3425
CYNTAH	Cyanate aminohydrolase	b0340	Yes	b0340
CYNTt2	Cyanate transport via proton symport	b0341	Yes	b0341
CYSDS	Cysteine Desulfhydrase	b3708	Yes	b3708
CYSS	cysteine synthase	( b2414 or b2421 )	Yes	b2414 b2421
CYSTL	cystathionine b lyase	( b3008 or b1622 )	Yes	b1622 b3008
CYSabc	L cysteine transport via ABC system	-	No	-
CYTBD	cytochrome oxidase bd ubiquinol 8 2 protons	( b0733 and b0734 )	Yes	b0733 b0734
CYTBO3	cytochrome oxidase bo3 ubiquinol 8 25 protons	( b0429 and b0430 and b0431 and b0432 )	Yes	b0429 b0430 b0431 b0432
CYTD	cytidine deaminase	b2143	Yes	b2143
CYTDK2	cytidine kinase GTP	b2066	Yes	b2066
CYTDt2	cytidine transport in via proton symport	( b2964 or b2393 )	Yes	b2393 b2964
CYTDt2r	cytidine transport in via proton symport reversible	b2406	Yes	b2406
CYTK1	cytidylate kinase CMP	b0910	No	-
CYTK2	cytidylate kinase dCMP	b0910	No	-
DAAD	D Amino acid dehydrogenase	b1189	Yes	b1189
DADA	Deoxyadenosine deaminase	b1623	Yes	b1623
DADK	deoxyadenylate kinase	b0474	No	-
DADNt2	deoxyadenosine transport in via proton symport	( b2964 or b2393 )	Yes	b2393 b2964
DAGK_EC	Diacylglycerol kinase	b4042	No	-
DALAt2r	D alanine transport via proton symport	b4208	No	-
DAPDC	diaminopimelate decarboxylase	b2838	Yes	b2838
DAPE	diaminopimelate epimerase	b3809	No	-
DAPabc	M diaminopimelic acid ABC transport	-	No	-
DASYN_EC	CDP Diacylglycerol synthetase Ecoli	b0175	No	-
DB4PS	3 4 Dihydroxy 2 butanone 4 phosphate synthase	b3041	No	-
DBTSr	dethiobiotin synthase	b0778	Yes	b0778
DCTPD	dCTP deaminase	b2065	No	-
DCYTD	deoxycytidine deaminase	b2143	Yes	b2143
DCYTt2	deoxycytidine transport in via proton symport	( b2964 or b2393 )	Yes	b2393 b2964
DDGALK	2 dehydro 3 deoxygalactonokinase	b3693	Yes	b3693
DDGLCNt2r	2 dehydro 3 deoxy D gluconate transport via proton symport reversible	b3909	Yes	b3909
DDGLK	2 dehydro 3 deoxygluconokinase	b3526	Yes	b3526
DDPA	3 deoxy D arabino heptulosonate 7 phosphate synthetase	( b2601 or b0754 or b1704 )	Yes	b0754 b1704 b2601
DDPGALA	2 dehydro 3 deoxy 6 phosphogalactonate aldolase	b3692	Yes	b3692
DGK1	deoxyguanylate kinase dGMPATP	b3648	No	-
DGSNt2	deoxyguanosine transport in via proton symport	b2964	Yes	b2964
DHAD1	dihydroxy acid dehydratase 2 3 dihydroxy 3 methylbutanoate	b3771	No	-
DHAD2	Dihydroxy acid dehydratase 2 3 dihydroxy 3 methylpentanoate	b3771	No	-
DHAPT	Dihydroxyacetone phosphotransferase	( b1200 and b1199 and b1198 and b2415 and b2416 )	Yes	b2415 b2416
DHAt	Dihydroxyacetone transport via facilitated diffusion	-	No	-
DHBD	2 3 dihydro 2 3 dihydroxybenzoate dehydrogenase	b0596	Yes	b0596
DHBSr	2 3 dihydroxybenzoate adenylate synthase	b0594	Yes	b0594
DHCIND	2 3 dihydroxycinnamate dehydrogenase	b2541	Yes	b2541
DHCINDO	2 3 dihydroxycinnamate 1 2 dioxygenase	b0348	Yes	b0348
DHDPRy	dihydrodipicolinate reductase NADPH	b0031	Yes	b0031
DHDPS	dihydrodipicolinate synthase	b2478	No	-
DHFR	dihydrofolate reductase	b0048	No	-
DHFS	dihydrofolate synthase	b2315	No	-
DHNAOT	1 4 dihydroxy 2 naphthoate octaprenyltransferase	b3930	No	-
DHNPA2	dihydroneopterin aldolase	b3058	No	-
DHORD2	dihydoorotic acid dehydrogenase quinone8	b0945	Yes	b0945
DHORD5	dihydroorotic acid menaquinone 8	b0945	Yes	b0945
DHORTS	dihydroorotase	b1062	Yes	b1062
DHPPD	2 3 dihydroxyphenylpropionate dehydrogenase	b2541	Yes	b2541
DHPPDA2	diaminohydroxyphosphoribosylaminopryrimidine deaminase 25drapp	b0414	No	-
DHPS2	dihydropteroate synthase	b3177	No	-
DHPTDCs	4 5 dihydroxy 2 3 pentanedione cyclization spontaneous	-	No	-
DHQD	3 dehydroquinate dehydratase	b1693	No	-
DHQS	3 dehydroquinate synthase	b3389	No	-
DINSt2	deoxyinosine transport in via proton symport	b2964	Yes	b2964
DKGLCNR1	2 5 diketo D gluconate reductase	( b0207 or b3012 )	No	-
DKGLCNR2x	2 5 diketo D gluconate reductase NADH	b3553	No	-
DKGLCNR2y	2 5 diketo D gluconate reductase NADPH	b3553	No	-
DKMPPD	2 3 diketo 5 methylthio 1 phosphopentane degradation reaction	-	No	-
DKMPPD2	2 3 diketo 5 methylthio 1 phosphopentane degradation reaction	-	No	-
DMATT	dimethylallyltranstransferase	b0421	No	-
DMPPS	1 hydroxy 2 methyl 2 E butenyl 4 diphosphate reductase dmpp	b0029	No	-
DMQMT	3 Dimethylubiquinonol 3 methyltransferase	b2232	Yes	b2232
DMSOR1	Dimethyl sulfoxide reductase Menaquinol 8	( b0894 and b0895 and b0896 )	Yes	b0894 b0895 b0896
DMSOR1e	Dimethyl sulfoxide reductase Menaquinol 8	( b1873 and b1872 )	No	-
DMSOR2	Dimethyl sulfoxide reductase Demethylmenaquinol 8	( b0894 and b0895 and b0896 )	Yes	b0894 b0895 b0896
DMSOR2e	Dimethyl sulfoxide reductase Demethylmenaquinol 8	( b1873 and b1872 )	No	-
DNMPPA	Dihydroneopterin monophosphate dephosphorylase	-	No	-
DNTPPA	Dihydroneopterin triphosphate pyrophosphatase	( b1865 or b0099 )	No	-
DOGULNR	2 3 dioxo L gulonate reductase	b3575	Yes	b3575
DPCOAK	dephospho CoA kinase	-	No	-
DPR	2 dehydropantoate 2 reductase	( b0425 or b3774 )	Yes	b3774
DRPA	deoxyribose phosphate aldolase	b4381	Yes	b4381
DSERt2r	D serine transport via proton symport	b4208	No	-
DTMPK	dTMP kinase	b1098	No	-
DURIK1	deoxyuridine kinase ATPDeoxyuridine	b1238	No	-
DURIPP	deoxyuridine phosphorylase	( b4382 or b4384 )	Yes	b4382 b4384
DURIt2	deoxyuridine transport in via proton symport	( b2964 or b2393 )	Yes	b2393 b2964
DUTPDP	dUTP diphosphatase	b3640	No	-
DXPRIi	1 deoxy D xylulose reductoisomerase	b0173	No	-
DXPS	1 deoxy D xylulose 5 phosphate synthase	b0420	No	-
DXYLK	1 Deoxy D xylulose kinase	b3564	Yes	b3564
D_LACt2	D lactate transport via proton symport	( b3603 or b2975 )	Yes	b2975 b3603
E4PD	Erythrose 4 phosphate dehydrogenase	b2927	Yes	b2927
ECAP_EC	ECA polymerization Ecoli	-	No	-
EDA	2 dehydro 3 deoxy phosphogluconate aldolase	b1850	Yes	b1850
EDD	6 phosphogluconate dehydratase	b1851	Yes	b1851
EDTXS1	Endotoxin Synthesis lauroyl transferase	b1054	No	-
EDTXS2	Endotoxin Synthesis myristoyl transferase	b1855	No	-
EDTXS3	Endotoxin Synthesis palmitoleoyl ACP	b2378	No	-
EDTXS4	Endotoxin Synthesis myristoyl transferase	b1855	No	-
ENO	enolase	b2779	No	-
ENTCS	enterochelin synthase	b0583	Yes	b0583
ETHAAL	Ethanolamine ammonia lyase	( b2440 and b2441 )	No	-
ETOHt2r	ethanol reversible transport via proton symport	-	No	-
F6PA	fructose 6 phosphate aldolase	( b0825 or b3946 )	No	-
FAO1	Fatty acid oxidation tetradecanoate	( b3845 and b3846 and b1805 and b0221 )	Yes	b0221 b1805 b3845 b3846
FAO2	Fatty acid oxidation n C160	( b3845 and b3846 and b1805 and b0221 )	Yes	b0221 b1805 b3845 b3846
FAO3	Fatty acid oxidation octadecanoate	( b3845 and b3846 and b1805 and b0221 )	Yes	b0221 b1805 b3845 b3846
FAO4	fatty acid oxidation Butanoyl CoA	( b3846 and b0221 )	Yes	b0221 b3846
FBA	fructose bisphosphate aldolase	( b2925 or b2097 or b1773 )	Yes	b2097
FBP	fructose bisphosphatase	b4232	No	-
FCI	L fucose isomerase	b2802	Yes	b2802
FCLK	L fuculokinase	b2803	Yes	b2803
FCLPA	L fuculose 1 phosphate aldolase	( b2800 or b2738 )	Yes	b2800
FCLT	Ferrochelatase	b0475	No	-
FDH2	formate dehydrogenase quinone 8 2 protons	( ( b1474 and b1475 and b1476 ) or ( b3892 and b3893 and b3894 ) or b4079 )	Yes	b1474 b1475 b1476 b3892 b3893 b3894 b4079
FDH3	Formate Dehydrogenase menaquinone 8 2 protons	( ( b3892 and b3893 and b3894 ) or ( b1474 and b1475 and b1476 ) )	Yes	b1474 b1475 b1476 b3892 b3893 b3894
FE2abc	iron II transport via ABC system	b3409	No	-
FFSD	beta fructofuranosidase	-	No	-
FHL	Formate hydrogen lyase	( b4079 and ( b2719 and b2720 and b2721 and b2722 and b2723 and b2724 ) )	Yes	b2719 b2720 b2721 b2722 b2723 b2724 b4079
FMNAT	FMN adenylyltransferase	b0025	No	-
FORt	formate transport via diffusion	( b0904 or b2492 )	Yes	b0904 b2492
FRD2	fumarate reductase	( b4151 and b4152 and b4153 and b4154 )	Yes	b4151 b4152 b4153 b4154
FRD3	fumarate reductase	( b4151 and b4152 and b4153 and b4154 )	Yes	b4151 b4152 b4153 b4154
FRUK	fructose 1 phosphate kinase	b2168	Yes	b2168
FRUpts	D fructose transport via PEPPyr PTS	( b2167 and b2169 and b2415 and b2416 )	Yes	b2167 b2169 b2415 b2416
FRUpts2	Fructose transport via PEPPyr PTS f6p generating	( b1817 and b1818 and b1819 and b2415 and b2416 )	Yes	b1817 b1818 b1819 b2415 b2416
FTHFD	formyltetrahydrofolate deformylase	b1232	No	-
FUCPt6_2	Fucose 1 phosphate transport via phosphate antiport	b3666	Yes	b3666
FUCt	L fucose transport via proton symport	b2801	Yes	b2801
FUM	fumarase	( b1612 or b4122 or b1611 )	Yes	b1611 b1612 b4122
FUMt2_2	Fumarate transport via proton symport 2 H	b3528	Yes	b3528
FUMt2_3	Fumarate transport via proton symport 3 H	( b4138 or b4123 or b0621 )	Yes	b0621 b4123
G1PACT	glucosamine 1 phosphate N acetyltransferase	b3730	Yes	b3730
G1PP	Glucose 1 phosphatase	b1002	No	-
G1PTT	glucose 1 phosphate thymidylyltransferase	( b2039 or b3789 )	No	-
G1SATi	glutamate 1 semialdehyde aminotransferase	b0154	No	-
G3PD2	glycerol 3 phosphate dehydrogenase NADP	b3608	No	-
G3PD5	glycerol 3 phosphate dehydrogenase ubiquinone 8	( ( b2241 and b2242 and b2243 ) or b3426 )	Yes	b2241 b2242 b2243 b3426
G3PD6	glycerol 3 phosphate dehydrogenase menaquinone 8	( b2241 and b2242 and b2243 )	Yes	b2241 b2242 b2243
G3PD7	glycerol 3 phosphate dehydrogenase demethylmenaquinone 8	( b2241 and b2242 and b2243 )	Yes	b2241 b2242 b2243
G5SADs	L glutamate 5 semialdehyde dehydratase spontaneous	-	No	-
G5SD	glutamate 5 semialdehyde dehydrogenase	b0243	No	-
G6PDA	glucosamine 6 phosphate deaminase	b0678	Yes	b0678
G6PDH2r	glucose 6 phosphate dehydrogenase	b1852	No	-
G6Pt6_2	Glucose 6 phosphate transport via phosphate antiport	b3666	Yes	b3666
GALCTD	galactarate dehydratase	b3128	Yes	b3128
GALCTND	galactonate dehydratase	b3692	Yes	b3692
GALCTNt2r	D galactonate transport via proton symport reversible	b3691	Yes	b3691
GALCTt2r	D galactarte transport via proton symport reversible	b3127	No	-
GALKr	galactokinase	( b0757 or b2045 )	Yes	b0757
GALS3	a galactosidase melibiose	b4119	Yes	b4119
GALTpts	Galactitol transport via PEPPyr PTS	( b2094 and b2093 and b2092 and b2415 and b2416 )	Yes	b2092 b2093 b2094 b2415 b2416
GALU	UTP glucose 1 phosphate uridylyltransferase	b1236	No	-
GALURt2r	D galacturonate transport via proton symport reversible	b3093	Yes	b3093
GALUi	UTP glucose 1 phosphate uridylyltransferase irreversible	( b1236 or b2042 )	No	-
GALabc	D galactose transport via ABC system	( b2149 and b2150 and b2148 )	Yes	b2148 b2149 b2150
GALt2	D galactose transport in via proton symport	b2943	Yes	b2943
GAMpts	D glucosamine transport via PEPPyr PTS	( b1817 and b1818 and b1819 and b2415 and b2416 )	Yes	b1817 b1818 b1819 b2415 b2416
GAPD	glyceraldehyde 3 phosphate dehydrogenase	( b1779 or ( b1416 and b1417 ) )	No	-
GARFT	phosphoribosylglycinamide formyltransferase	b2500	Yes	b2500
GART	GAR transformylase T	b1849	Yes	b1849
GCALDD	Glycolaldehyde dehydrogenase	b1415	No	-
GDMANE	GDP 4 dehydro 6 deoxy D mannose epimerase	b2052	No	-
GF6PTA	glutamine fructose 6 phosphate transaminase	b3729	No	-
GHMT2	glycine hydroxymethyltransferase	b2551	Yes	b2551
GK1	guanylate kinase GMPATP	b3648	No	-
GLCDe	Glucose dehydrogenase ubiquinone 8 as acceptor	b0124	Yes	b0124
GLCNt2r	D gluconate transport via proton symport reversible	( b4265 or b4321 or b3415 )	Yes	b3415 b4265 b4321
GLCP	glycogen phosphorylase	( b3428 or b3417 )	Yes	b3417 b3428
GLCRAL	5 dehydro 4 deoxyglucarate aldolase	b3126	Yes	b3126
GLCRD	glucarate dehydratase	( b2787 or b2788 )	Yes	b2787
GLCRt2r	D glucarate transport via proton symport reversible	( b3127 or b2789 )	No	-
GLCS1	glycogen synthase ADPGlc	b3429	No	-
GLCURt2r	D glucuronate transport via proton symport reversible	( b3093 or b3909 )	Yes	b3093 b3909
GLCpts	D glucose transport via PEPPyr PTS	( ( b2417 and b1101 and b2415 and b2416 ) or ( b2417 and b1621 and b2415 and b2416 ) or ( b1817 and b1818 and b1819 and b2415 and b2416 ) )	Yes	b1101 b1621 b1817 b1818 b1819 b2415 b2416 b2417
GLCt2	D glucose transport in via proton symport	b2943	Yes	b2943
GLGC	glucose 1 phosphate adenylyltransferase	b3430	No	-
GLNS	glutamine synthetase	( b3870 or b1297 )	Yes	b3870
GLNabc	L glutamine transport via ABC system	( b0811 and b0810 and b0809 )	No	-
GLTPD	Galactitol 1 phosphate dehydrogenase	b2091	Yes	b2091
GLU5K	glutamate 5 kinase	b0242	No	-
GLUABUTt7	4 aminobutyrateglutamate antiport	b1492	No	-
GLUCYS	gamma glutamylcysteine synthetase	b2688	No	-
GLUDC	Glutamate Decarboxylase	( b3517 or b1493 )	Yes	b1493 b3517
GLUDy	glutamate dehydrogenase NADP	b1761	Yes	b1761
GLUN	glutaminase	( b1812 or b0485 or b1524 or b2957 )	Yes	b1524 b2957
GLUPRT	glutamine phosphoribosyldiphosphate amidotransferase	b2312	Yes	b2312
GLUR	glutamate racemase	b3967	No	-
GLUSy	glutamate synthase NADPH	( b3212 and b3213 )	Yes	b3212 b3213
GLUTRR	glutamyl tRNA reductase	b1210	No	-
GLUTRS	Glutamyl tRNA synthetase	b2400	No	-
GLUabc	L glutamate transport via ABC system	( b0655 and b0654 and b0653 and b0652 )	Yes	b0652 b0653 b0654 b0655
GLUt2r	L glutamate transport via proton symport reversible	b4077	No	-
GLUt4	Naglutamate symport	b3653	Yes	b3653
GLXCL	glyoxalate carboligase	b0507	Yes	b0507
GLYALDt	Glyceraldehyde facilitated diffusion	b3927	No	-
GLYATi	glycine C acetyltransferase irreversible	b3617	Yes	b3617
GLYBabc	Glycine betaine transport via ABC system	( b2128 and b2129 and b2130 and b2131 )	No	-
GLYBt2r	Glycine betaine transport via proton symport reversible	b1801	No	-
GLYC3Pabc	sn Glycerol 3 phosphate transport via ABC system	( b3452 and b3453 and b3450 and b3451 )	Yes	b3450 b3451 b3452 b3453
GLYC3Pt6	Glycerol 3 phosphate phosphate antiporter	b2240	Yes	b2240
GLYCDx	Glycerol dehydrogenase	b3945	No	-
GLYCK	glycerate kinase	( b0514 or b3124 )	Yes	b0514 b3124
GLYCL	Glycine Cleavage System	( b2904 and b2903 and b2905 and b0116 )	Yes	b0116 b2903 b2904 b2905
GLYCLTDx	Glycolate dehydrogenase NAD	( b3553 or b1033 )	No	-
GLYCLTDy	Glycolate dehydrogenase NADP	( b1033 or b3553 )	No	-
GLYCLTt2r	glycolate transport via proton symport reversible	( b3603 or b2975 )	Yes	b2975 b3603
GLYCTO2	Glycolate oxidase	( b2978 and b2979 )	No	-
GLYCTO3	Glycolate oxidase	( b2978 and b2979 )	No	-
GLYCTO4	Glycolate oxidase	( b2978 and b2979 )	No	-
GLYCt	glycerol transport via channel	b3927	No	-
GLYK	glycerol kinase	b3926	Yes	b3926
GLYOX	hydroxyacylglutathione hydrolase	b0212	No	-
GLYt2r	glycine reversible transport via proton symport	( b4208 or b1801 or b0007 )	No	-
GMAND	GDP D mannose dehydratase	b2053	No	-
GMHEPAT	D glycero D manno hepose 1 phosphate adenyltransferase	b3052	No	-
GMHEPK	D glycero D manno heptose 7 phosphate kinase	b3052	No	-
GMHEPPA	D glycero D manno heptose 1 7 bisphosphate phosphatase	b0200	No	-
GMPR	GMP reductase	b0104	Yes	b0104
GMPS2	GMP synthase	b2507	Yes	b2507
GND	phosphogluconate dehydrogenase	b2029	No	-
GNK	gluconokinase	( b4268 or b3437 )	Yes	b3437
GOFUCR	GDP 4 oxo L fucose reductase	b2052	No	-
GP4GH	Gp4G hydrolase	b0049	No	-
GPDDA1	Glycerophosphodiester phosphodiesterase Glycerophosphocholine	b2239	Yes	b2239
GPDDA2	Glycerophosphodiester phosphodiesterase Glycerophosphoethanolamine	b2239	Yes	b2239
GPDDA3	Glycerophosphodiester phosphodiesterase Glycerophosphoserine	b2239	Yes	b2239
GPDDA4	Glycerophosphodiester phosphodiesterase Glycerophosphoglycerol	b2239	Yes	b2239
GPDDA5	Glycerophosphodiester phosphodiesterase Glycerophosphoinositol	b2239	Yes	b2239
GRTT	geranyltranstransferase	b0421	No	-
GSNK	guanosine kinase	b0477	No	-
GSNt2	guanosine transport in via proton symport	b2964	Yes	b2964
GSPMDA	Glutathionylspermidine amidase	b2988	No	-
GSPMDS	Glutathionylspermidine synthetase	b2988	No	-
GTHOr	glutathione oxidoreductase	b3500	Yes	b3500
GTHS	glutathione synthetase	b2947	No	-
GTPCII2	GTP cyclohydrolase II 25drapp	b1277	No	-
GTPCI	GTP cyclohydrolase I	b2153	No	-
GUAD	guanine deaminase	b2883	No	-
GUAPRT	guanine phosphoribosyltransferase	( b0238 or b0125 )	Yes	b0125
GUAt	Guanine transport	-	No	-
GUAt2	guanine transport in via proton symport	b3654	No	-
GUI1	glucuronate isomerase D glucuronate	b3092	Yes	b3092
GUI2	glucuronate isomerase D galacturonate	b3092	Yes	b3092
H2Ot	H2O transport via diffusion	-	No	-
HBZOPT	Hydroxybenzoate octaprenyltransferase	b4040	Yes	b4040
HCINNMt2r	3 hydroxycinnamic acid transport via proton symport reversible	b0353	No	-
HCO3E	HCO3 equilibration reaction	( b0339 or b0126 )	No	-
HDCAt2	Hexadecanoate transport via proton symport	b2344	Yes	b2344
HEMEOS	Heme O synthase	b0428	Yes	b0428
HETZK	hydroxyethylthiazole kinase	b2104	No	-
HEX1	hexokinase D glucoseATP	b2388	No	-
HISTD	histidinol dehydrogenase	b2020	No	-
HISTP	histidinol phosphatase	b2022	No	-
HISabc	L histidine transport via ABC system	( b2309 and b2307 and b2306 and b2308 )	Yes	b2306 b2307 b2308 b2309
HISt2r	L histidine reversible transport via proton symport	b0112	Yes	b0112
HKNDDH	2 hydroxy 6 ketonona 2 4 dienedioic acid hydrolase	b0349	Yes	b0349
HKNTDH	2 hydroxy 6 ketononotrienedioate hydrolase	b0349	Yes	b0349
HMBS	hydroxymethylbilane synthase	b3805	No	-
HMPK1	hydroxymethylpyrimidine kinase ATP	( b2103 or b2418 )	No	-
HOPNTAL	4 hydroxy 2 oxopentanoate aldolase	b0352	Yes	b0352
HPPK2	6 hydroxymethyl dihydropterin pyrophosphokinase	b0142	No	-
HPPPNDO	2 3 dihydroxypheylpropionate 1 2 dioxygenase	b0348	Yes	b0348
HPPPNt2r	3 3 hydroxyphenyl propionate transport via proton symport reversible	b0353	No	-
HPYRI	hydroxypyruvate isomerase	b0508	No	-
HPYRRx	Hydroxypyruvate reductase NADH	( b1033 or b3553 )	No	-
HPYRRy	Hydroxypyruvate reductase NADPH	( b1033 or b3553 )	No	-
HSDy	homoserine dehydrogenase NADPH	( b3940 or b0002 )	Yes	b0002 b3940
HSK	homoserine kinase	b0003	Yes	b0003
HSST	homoserine O succinyltransferase	b4013	Yes	b4013
HSTPT	histidinol phosphate transaminase	b2021	No	-
HXPRT	hypoxanthine phosphoribosyltransferase Hypoxanthine	( b0238 or b0125 )	Yes	b0125
HYD1	hydrogenase ubiquinone 8 2 protons	( ( b0972 and b0973 and b0974 ) or ( b2994 and b2997 ) or ( b2719 and b2720 and b2721 and b2722 and b2723 and b2724 ) )	Yes	b0972 b0973 b0974 b2719 b2720 b2721 b2722 b2723 b2724 b2994 b2997
HYD2	Hydrogenase menaquinone8 2 protons	( ( b2994 and b2997 ) or ( b0972 and b0973 and b0974 ) )	Yes	b0972 b0973 b0974 b2994 b2997
HYD3	Hydrogenase Demethylmenaquinone 8 2 protons	( ( b0972 and b0973 and b0974 ) or ( b2994 and b2997 ) )	Yes	b0972 b0973 b0974 b2994 b2997
HYPOE	hypothetical enyme	-	No	-
HYXNt	Hypoxanthine transport	-	No	-
ICDHyr	isocitrate dehydrogenase NADP	b1136	No	-
ICHORSi	Isochorismate Synthase	( b2265 or b0593 )	Yes	b0593
ICHORT	isochorismatase	b0595	Yes	b0595
ICL	Isocitrate lyase	b4015	Yes	b4015
IDOND	L idonate 5 dehydrogenase	b4267	Yes	b4267
IDOND2	L indonate 5 dehydrogenase NADP	b4267	Yes	b4267
IDONt2r	L idonate transport via proton symport reversible	b4265	Yes	b4265
IG3PS	Imidazole glycerol 3 phosphate synthase	( b2023 and b2025 )	No	-
IGPDH	imidazoleglycerol phosphate dehydratase	b2022	No	-
IGPS	indole 3 glycerol phosphate synthase	b1262	Yes	b1262
ILETA	isoleucine transaminase	b3770	No	-
ILEabc	L isoleucine transport via ABC system	( b3454 and b3455 and b3457 and b3460 and b3456 )	Yes	b3454 b3455 b3456 b3457 b3460
ILEt2r	L isoleucine reversible transport via proton symport	b0401	No	-
IMPC	IMP cyclohydrolase	b4006	No	-
IMPD	IMP dehydrogenase	b2508	Yes	b2508
INDOLEt2r	Indole transport via proton symport reversible	b3161	Yes	b3161
INSK	insosine kinase	b0477	No	-
INSt2	inosine transport in via proton symport	b2964	Yes	b2964
INSt2r	inosine transport in via proton symport reversible	b2406	Yes	b2406
IPDDIi	isopentenyl diphosphate D isomerase	b2889	No	-
IPDPS	1 hydroxy 2 methyl 2 E butenyl 4 diphosphate reductase ipdp	b0029	No	-
IPMD	3 isopropylmalate dehydrogenase	b0073	Yes	b0073
IPPMIa	3 isopropylmalate dehydratase	( b0071 and b0072 )	Yes	b0071 b0072
IPPMIb	2 isopropylmalate hydratase	( b0071 and b0072 )	Yes	b0071 b0072
IPPS	2 isopropylmalate synthase	b0074	Yes	b0074
KARA1i	acetohydroxy acid isomeroreductase	b3774	Yes	b3774
KARA2i	ketol acid reductoisomerase 2 Aceto 2 hydroxybutanoate	b3774	Yes	b3774
KAS14	beta ketoacyl ACP synthase	( b2323 or b1095 )	Yes	b1095 b2323
KAS15	beta ketoacyl ACP synthase 2	b1091	Yes	b1091
KAS16	3 hydroxy myristoyl ACP synthesis	( ( b2323 and b1093 ) or ( b1095 and b1093 ) )	Yes	b1093 b1095 b2323
KDOCT2	3 deoxy manno octulosonate cytidylyltransferase	b0918	No	-
KDOPP	3 deoxy manno octulosonate 8 phosphatase	-	No	-
KDOPS	3 deoxy D manno octulosonic acid 8 phosphate synthase	b1215	No	-
KG6PDC	3 keto L gulonate 6 phosphate decarboxylase	( b4196 or b3581 )	Yes	b3581
Kabc	Potassium ABC transporter	( b0696 and b0697 and b0698 )	Yes	b0696 b0697 b0698
Kt2r	potassium reversible transport via proton symport	( b1363 or b3849 )	No	-
LACZ	b galactosidase	( b0344 or b2132 )	Yes	b0344
LCAD	lactaldehyde dehydrogenase	( b1415 or b3588 or b0356 or b1300 )	Yes	b3588
LCADi	lactaldehyde dehydrogenase	b1241	Yes	b1241
LCARS	lacaldehyde reductase S propane 1 2 diol forming	b2799	Yes	b2799
LCTSt	Lactose transport via proton symport	b0343	Yes	b0343
LDH_D	D lactate dehydrogenase	( b2133 or b1380 )	No	-
LDH_D2	D lactate dehydrogenase	b2133	No	-
LEUTAi	leucine transaminase irreversible	( b3770 or b4054 )	Yes	b4054
LEUabc	L leucine transport via ABC system	( ( b3454 and b3455 and b3457 and b3460 and b3456 ) or ( b3454 and b3455 and b3457 and b3458 and b3456 ) )	Yes	b3454 b3455 b3456 b3457 b3458 b3460
LEUt2r	L leucine reversible transport via proton symport	b0401	No	-
LGTHL	lactoylglutathione lyase	b1651	No	-
LPADSS	Lipid A disaccaride synthase	b0182	No	-
LPLIPA1	Lysophospholipase L acyl glycerophosphoglycerol	b3825	No	-
LPLIPA2	Lysophospholipase L acyl glycerophosphoethanolamine	b3825	No	-
LPLIPA3	Lysophospholipase L acyl glycerophosphocholine	b3825	No	-
LPLIPA4	Lysophospholipase L acyl transfer to phosphatidylglycerol	b3825	No	-
LPLIPA5	Lysophospholipase L acyl transfer to phosphatidylglycerol	b3825	No	-
LPLIPA6	Lysophospholipase L acyl transfer to phosphatidylglycerol	b3825	No	-
LPSSYN_EC	Lipopolysaccharide synthesis Ecoli	( b3621 and b3620 and b3631 and b3627 and b3626 and b3622 )	No	-
LYSDC	lysine decarboxylase	( b0186 or b4131 )	Yes	b4131
LYSabc	L lysine transport via ABC system	( b2310 and b2307 and b2306 and b2308 )	Yes	b2306 b2307 b2308 b2310
LYSt2r	L lysine reversible transport via proton symport	b2156	No	-
L_LACD2	L Lactate dehydrogenase ubiquinone	b3605	Yes	b3605
L_LACD3	L Lactate dehydrogenase menaquinone	b3605	Yes	b3605
L_LACt2r	L lactate reversible transport via proton symport	( b3603 or b2975 )	Yes	b2975 b3603
M1PD	mannitol 1 phosphate 5 dehydrogenase	b3600	Yes	b3600
MACPD	Malonyl ACP decarboxylase	b2323	Yes	b2323
MALS	malate synthase	( b4014 or b2976 )	Yes	b2976 b4014
MALTHXabc	maltohexaose transport via ABC system	( b4036 and b4034 and b4033 and b4032 and b4035 )	Yes	b4032 b4033 b4034 b4035 b4036
MALTPTabc	maltopentaose transport via ABC system	( b4036 and b4034 and b4033 and b4032 and b4035 )	Yes	b4032 b4033 b4034 b4035 b4036
MALTTRabc	Maltotriose transport via ABC system	( b4036 and b4034 and b4033 and b4032 and b4035 )	Yes	b4032 b4033 b4034 b4035 b4036
MALTTTRabc	maltotetraose transport via ABC system	( b4036 and b4034 and b4033 and b4032 and b4035 )	Yes	b4032 b4033 b4034 b4035 b4036
MALTabc	maltose transport via ABC system	( b4036 and b4034 and b4033 and b4032 and b4035 )	Yes	b4032 b4033 b4034 b4035 b4036
MALTpts	maltose transport via PEPPyr PTS	( b2417 and b4036 and b1621 and b2415 and b2416 )	Yes	b1621 b2415 b2416 b2417 b4036
MALt2_2	Malate transport via proton symport 2 H	b3528	Yes	b3528
MALt2_3	Malate transport via proton symport 3 H	( b4138 or b4123 )	Yes	b4123
MAN1PT2	mannose 1 phosphate guanylyltransferase GDP	b2049	No	-
MAN6PI	mannose 6 phosphate isomerase	b1613	No	-
MAN6Pt6_2	Mannose 6 phosphate transport via phosphate antiport	b3666	Yes	b3666
MANAO	Mannonate oxidoreductase	b4323	Yes	b4323
MANpts	D mannose transport via PEPPyr PTS	( b1817 and b1818 and b1819 and b2415 and b2416 )	Yes	b1817 b1818 b1819 b2415 b2416
MCITD	2 methylcitrate dehydratase	b0334	Yes	b0334
MCITL2	methylisocitrate lyase	b0331	Yes	b0331
MCITS	2 methylcitrate synthase	b0333	Yes	b0333
MCOATA	Malonyl CoA ACP transacylase	b1092	Yes	b1092
MDH	malate dehydrogenase	b3236	Yes	b3236
MDH2	Malate dehydrogenase ubiquinone 8 as acceptor	b2210	Yes	b2210
MDH3	Malate dehydrogenase menaquinone 8 as acceptor	b2210	Yes	b2210
MDRPD	5 Methylthio 5 deoxy D ribulose 1 phosphate dehydratase	-	No	-
ME1	malic enzyme NAD	b1479	No	-
ME2	malic enzyme NADP	b2463	No	-
MECDPDH	2C methyl D erythritol 2 4 cyclodiphosphate dehydratase	b2515	No	-
MECDPS	2 C methyl D erythritol 2 4 cyclodiphosphate synthase	b2746	No	-
MELIBt2	melibiose transport in via symport	b4120	Yes	b4120
MEPCT	2 C methyl D erythritol 4 phosphate cytidylyltransferase	b2747	No	-
METAT	methionine adenosyltransferase	b2942	No	-
METDabc	D methionine transport via ABC system	( b0198 and b0199 and b0197 )	Yes	b0197 b0198 b0199
METS	methionine synthase	( b4019 or b3829 )	Yes	b3829 b4019
METabc	L methionine transport via ABC system	( b0198 and b0199 and b0197 )	Yes	b0197 b0198 b0199
MGSA	methylglyoxal synthase	b0963	No	-
MI1PP	myo inositol 1 phosphatase	b2533	No	-
MICITD	2 methylisocitrate dehydratase	( b1276 or b0118 )	Yes	b0118 b1276
MLTG1	Maltodextrin glucosidase maltotriose	b0403	Yes	b0403
MLTG2	Maltodextrin glucosidase maltotetraose	b0403	Yes	b0403
MLTG3	Maltodextrin glucosidase maltopentaose	b0403	Yes	b0403
MLTG4	Maltodextrin glucosidase maltohexaose	b0403	Yes	b0403
MLTG5	Maltodextrin glucosidase maltoheptaose	b0403	Yes	b0403
MLTP1	Maltodextrin phosphorylase maltopentaose	b3417	Yes	b3417
MLTP2	Maltodextrin phosphorylase maltohexaose	b3417	Yes	b3417
MLTP3	Maltodextrin phosphorylase maltoheptaose	b3417	Yes	b3417
MMCD	Methylmalonyl CoA decarboxylase	b2919	No	-
MME	methylmalonyl CoA epimerase	-	No	-
MMM2	Methylmalonyl CoA mutase	b2917	No	-
MNLpts	mannitol transport via PEPPyr PTS	( b3599 and b2415 and b2416 )	Yes	b2415 b2416 b3599
MNNH	D mannonate hydrolyase	b4322	Yes	b4322
MOAT	3 deoxy D manno octulosonic acid transferase	b3633	No	-
MOAT2	3 deoxy D manno octulosonic acid transferase	b3633	No	-
MOHMT	3 methyl 2 oxobutanoate hydroxymethyltransferase	b0134	No	-
MTAN	methylthioadenosine nucleosidase	b0159	No	-
MTHFC	methenyltetrahydrofolate cyclohydrolase	b0529	No	-
MTHFD	methylenetetrahydrofolate dehydrogenase NADP	b0529	No	-
MTHFR2	5 10 methylenetetrahydrofolate reductase NADH	b3941	No	-
MTRI	5 methylthioribose 1 phosphate isomerase	-	No	-
MTRK	5 methylthioribose kinase	-	No	-
NACODA	N acetylornithine deacetylase	b3957	Yes	b3957
NACUP	Nicotinic acid uptake	-	No	-
NADDP	NAD diphosphatase	b2411	No	-
NADDPe	NAD diphosphatase extracellular	-	No	-
NADH10	NADH dehydrogenase menaquinone 8 0 protons	b1109	Yes	b1109
NADH5	NADH dehydrogenase ubiquinone 8	b1109	Yes	b1109
NADH6	NADH dehydrogenase ubiquinone 8 35 protons	( b2276 and b2277 and b2278 and b2279 and b2280 and b2281 and b2282 and b2283 and b2284 and b2285 and b2286 and b2287 and b2288 )	Yes	b2276 b2277 b2278 b2279 b2280 b2281 b2282 b2283 b2284 b2285 b2286 b2287 b2288
NADH7	NADH dehydrogenase menaquinone 8 2 protons	( b2276 and b2277 and b2278 and b2279 and b2280 and b2281 and b2282 and b2283 and b2284 and b2285 and b2286 and b2287 and b2288 )	Yes	b2276 b2277 b2278 b2279 b2280 b2281 b2282 b2283 b2284 b2285 b2286 b2287 b2288
NADH8	NADH dehydrogenase demethylmenaquinone 8 28 protons	( b2276 and b2277 and b2278 and b2279 and b2280 and b2281 and b2282 and b2283 and b2284 and b2285 and b2286 and b2287 and b2288 )	Yes	b2276 b2277 b2278 b2279 b2280 b2281 b2282 b2283 b2284 b2285 b2286 b2287 b2288
NADH9	NADH dehydrogenase demethylmenaquinone 8 0 protons	b1109	Yes	b1109
NADK	NAD kinase	b2615	No	-
NADPPPS	NADP phosphatase	-	No	-
NADS1	NAD synthase nh3	b1740	No	-
NADTRHD	NAD transhydrogenase	( ( b1602 and b1603 ) or b3962 )	No	-
NAMNPP	nicotinic acid mononucleotide pyrophosphorylase	b0931	Yes	b0931
NAt3_1	sodium proton antiporter HNA is 11	b1216	No	-
NAt3_15	sodium proton antiporter HNA is 15	b1186	No	-
NAt3_2	sodium proton antiporter HNA is 2	b0019	Yes	b0019
NDPK1	nucleoside diphosphate kinase ATPGDP	b2518	No	-
NDPK2	nucleoside diphosphate kinase ATPUDP	b2518	No	-
NDPK3	nucleoside diphosphate kinase ATPCDP	b2518	No	-
NDPK4	nucleoside diphosphate kinase ATPdTDP	b2518	No	-
NDPK5	nucleoside diphosphate kinase ATPdGDP	b2518	No	-
NDPK6	nucleoside diphosphate kinase ATPdUDP	b2518	No	-
NDPK7	nucleoside diphosphate kinase ATPdCDP	b2518	No	-
NDPK8	nucleoside diphosphate kinase ATPdADP	b2518	No	-
NH4t	ammonia reversible transport	b0451	No	-
NMNAT	nicotinamide nucleotide adenylyltransferase	b0639	No	-
NMNDA	nicotinamide nucleotide amidase	-	No	-
NMNN	NMN nucleosidase	-	No	-
NMNP	NMN permease	b0751	No	-
NMNt7	NMN transport via NMN glycohydrolase	-	No	-
NNAM	nicotinamidase	b1768	No	-
NNAT	nicotinate nucleotide adenylyltransferase	b0639	No	-
NNDMBRT	Nicotinate nucleotide dimethylbenzimidazole phosphoribosyltransferase	b1991	Yes	b1991
NNDPR	nicotinate nucleotide diphosphorylase carboxylating	b0109	No	-
NO2t2r	nitrite transport in via proton symport reversible	( b1223 or b3367 )	Yes	b1223 b3367
NO3R1	Nitrate reductase Ubiquinol 8	( b1224 and b1225 and b1226 and b1227 )	Yes	b1224 b1225 b1226 b1227
NO3R2	Nitrate reductase Menaquinol 8	( b1224 and b1225 and b1226 and b1227 )	Yes	b1224 b1225 b1226 b1227
NO3t7	nitrate transport in via nitrite antiport	( b1223 or b1469 )	Yes	b1223
NPHS	naphthoate synthase	b2262	No	-
NTD1	5 nucleotidase dUMP	b0480	No	-
NTD10	5 nucleotidase XMP	b0480	No	-
NTD11	5 nucleotidase IMP	b0480	No	-
NTD2	5 nucleotidase UMP	b0480	No	-
NTD3	5 nucleotidase dCMP	b0480	No	-
NTD4	5 nucleotidase CMP	b0480	No	-
NTD5	5 nucleotidase dTMP	b0480	No	-
NTD6	5 nucleotidase dAMP	b0480	No	-
NTD7	5 nucleotidase AMP	b0480	No	-
NTD8	5 nucleotidase dGMP	b0480	No	-
NTD9	5 nucleotidase GMP	b0480	No	-
NTPP1	Nucleoside triphosphate pyrophosphorylase dgtp	( b0099 or b2781 )	No	-
NTPP2	Nucleoside triphosphate pyrophosphorylase gtp	( b0099 or b2781 )	No	-
NTPP3	Nucleoside triphosphate pyrophosphorylase dctp	b2781	No	-
NTPP4	Nucleoside triphosphate pyrophosphorylase ctp	b2781	No	-
NTPP5	Nucleoside triphosphate pyrophosphorylase datp	b2781	No	-
NTPP6	Nucleoside triphosphate pyrophosphorylase atp	b2781	No	-
NTPP7	Nucleoside triphosphate pyrophosphorylase dttp	b2781	No	-
NTPP8	Nucleoside triphosphate pyrophosphorylase utp	b2781	No	-
NTPTP1	Nucleoside triphosphate tripolyhydrolase	b0160	No	-
NTPTP2	Nucleoside triphosphate tripolyhydrolase	b0160	No	-
NTRIR2x	nitrite Reductase NADH	( b3365 and b3366 )	Yes	b3365 b3366
O2t	o2 transport diffusion	-	No	-
OBTFL	2 Oxobutanoate formate lyase	( b3114 or ( b0902 and b0903 ) )	Yes	b0902 b0903 b3114
OCBT	ornithine carbamoyltransferase	( b4254 or b0273 )	Yes	b0273 b4254
OCDCAt2	Octadecanoate transport via proton symport	b2344	Yes	b2344
OCTDPS	Octaprenyl pyrophosphate synthase	b3187	No	-
OHPBAT	O Phospho 4 hydroxy L threonine2 oxoglutarate aminotransferase	b0907	Yes	b0907
OHPHM	2 octaprenyl 6 hydroxyphenol methylase	b2232	Yes	b2232
OMBZLM	2 Octaprenyl 6 methoxy benzoquinol methylase	b3833	No	-
OMCDC	2 Oxo 4 methyl 3 carboxypentanoate decarboxylation	b0073	Yes	b0073
OMMBLHX	2 Octaprenyl 3 methyl 6 methoxy 1 4 benzoquinol hydroxylase	b0662	No	-
OMPDC	orotidine 5 phosphate decarboxylase	b1281	No	-
OMPHHX	2 octaprenyl 6 methoxyphenol hydroxylase	b2907	No	-
OP4ENH	2 oxopent 4 enoate hydratase	b0350	Yes	b0350
OPHBDC	Octaprenyl hydroxybenzoate decarboxylase	( b3843 or b2311 )	Yes	b2311
OPHHX	2 Octaprenylphenol hydroxylase	b3835	No	-
ORNDC	Ornithine Decarboxylase	( b2965 or b0693 )	Yes	b2965
ORNTA	ornithine transaminase	b3073	No	-
ORNabc	ornithine transport via ABC system	( b2310 and b2307 and b2306 and b2308 )	Yes	b2306 b2307 b2308 b2310
ORPT	orotate phosphoribosyltransferase	b3642	Yes	b3642
OXGDC2	2 oxoglutarate decarboxylase	b2264	No	-
P5CD	1 pyrroline 5 carboxylate dehydrogenase	b1014	Yes	b1014
P5CR	pyrroline 5 carboxylate reductase	b0386	No	-
PACCOAL	phenylacetate CoA ligase	b1398	No	-
PANTS	pantothenate synthase	b0133	No	-
PAPA_EC	Phosphatidate phosphatase	-	No	-
PAPPT3	phospho N acetylmuramoyl pentapeptide transferase meso 2 6 diaminopimelate	b0087	No	-
PAPSR	phosphoadenylyl sulfate reductase thioredoxin	b2762	Yes	b2762
PASYN_EC	Phosphatidic acid synthase Ecoli	( b4041 and b3018 )	No	-
PDH	pyruvate dehydrogenase	( b0114 and b0115 and b0116 )	Yes	b0114 b0115 b0116
PDX5PO	pyridoxine 5 phosphate oxidase	b1638	No	-
PDX5PS	Pyridoxine 5 phosphate synthase	( b0052 and b2564 )	Yes	b0052 b2564
PDXPP	Pyridoxine 5 phosphate phosphatase	-	No	-
PEAMNO	Phenethylamine oxidase	b1386	Yes	b1386
PEPT_EC	ethanolamine phosphotransferase	-	No	-
PERD	Erythronate 4 phosphate 4per dehydrogenase	b2320	No	-
PFK	phosphofructokinase	( b3916 or b1723 )	No	-
PFK_2	Phosphofructokinase	( b1723 or b2168 or ( b3132 and b3137 ) )	Yes	b2168
PFL	pyruvate formate lyase	( ( b3951 and b3952 ) or b3114 or ( b0902 and b0903 ) )	Yes	b0902 b0903 b3114 b3951 b3952
PGAMT	phosphoglucosamine mutase	b3176	No	-
PGCD	phosphoglycerate dehydrogenase	b2913	No	-
PGI	glucose 6 phosphate isomerase	b4025	No	-
PGK	phosphoglycerate kinase	b2926	Yes	b2926
PGL	6 phosphogluconolactonase	-	No	-
PGLYCP	Phosphoglycolate phosphatase	b3385	No	-
PGM	phosphoglycerate mutase	( b4395 or b0755 or b3612 )	No	-
PGMT	phosphoglucomutase	( b0688 or b2690 )	No	-
PGPP_EC	Phosphatidylglycerol phosphate phosphatase Ecoli	( b0418 or b1278 )	No	-
PGSA_EC	Phosphatidylglycerol synthase Ecoli	b1912	No	-
PHETA1	phenylalanine transaminase	( b4054 or b3770 or b0928 )	Yes	b4054
PHEt2r	L phenylalanine reversible transport via proton symport	( b0112 or b0576 )	Yes	b0112
PIabc	phosphate transport via ABC system	( b3726 and b3725 and b3727 and b3728 )	Yes	b3725 b3726 b3727 b3728
PIt2r	phosphate reversible transport via symport	( b3493 or b2987 )	Yes	b2987
PLIPA1	Phospholipase A phosphatidylglycerol	b3821	No	-
PLIPA2	Phosphlipase A phosphatidylethanolamine	b3821	No	-
PLIPA3	Phospholipase A phosphatidylcholine	b3821	No	-
PMANM	phosphomannomutase	b2048	No	-
PMDPHT	pyrimidine phosphatase	-	No	-
PMPK	phosphomethylpyrimidine kinase	b2103	No	-
PNTK	pantothenate kinase	b3974	No	-
PNTOt4	Pantothenate sodium symporter	b3258	No	-
POX	pyruvate oxidase	b0871	Yes	b0871
PPA	inorganic diphosphatase	b4226	No	-
PPAKr	Propionate kinase	b3115	Yes	b3115
PPBNGS	porphobilinogen synthase	b0369	No	-
PPC	phosphoenolpyruvate carboxylase	b3956	No	-
PPCDC	phosphopantothenoylcysteine decarboxylase	-	No	-
PPCK	phosphoenolpyruvate carboxykinase	b3403	No	-
PPCSCT	Propanoyl CoA succinate CoA transferase	b2920	No	-
PPM	phosphopentomutase	( b4383 or b3380 )	Yes	b4383
PPM2	phosphopentomutase 2 deoxyribose	b4383	Yes	b4383
PPNCL2	phosphopantothenate cysteine ligase	-	No	-
PPND	prephenate dehydrogenase	b2600	Yes	b2600
PPNDH	prephenate dehydratase	b2599	Yes	b2599
PPPGO	protoporphyrinogen oxidase aerobic	b3850	No	-
PPPNDO	Phenylpropanoate Dioxygenase	( b2538 and b2539 and b2540 and b2542 )	Yes	b2538 b2539 b2540 b2542
PPPNt2r	3 phenylpropionate transport via proton symport reversible	b2536	No	-
PPS	phosphoenolpyruvate synthase	b1702	Yes	b1702
PPTGS	Peptidoglycan subunit synthesis	-	No	-
PRAGSr	phosphoribosylglycinamide synthase	b4005	Yes	b4005
PRAIS	phosphoribosylaminoimidazole synthase	b2499	Yes	b2499
PRAIi	phosphoribosylanthranilate isomerase irreversible	b1262	Yes	b1262
PRAMPC	phosphoribosyl AMP cyclohydrolase	b2026	No	-
PRASCS	phosphoribosylaminoimidazolesuccinocarboxamide synthase	b2476	Yes	b2476
PRATPP	phosphoribosyl ATP pyrophosphatase	b2026	No	-
PRFGS	phosphoribosylformylglycinamidine synthase	b2557	Yes	b2557
PRMICIi	1 5 phosphoribosyl 5 5 phosphoribosylamino methylideneamino imidazole 4 carboxamide isomerase irreversible	b2024	No	-
PROD2	Proline dehydrogenase	b1014	Yes	b1014
PROabc	L proline transport via ABC system	( b2677 and b2678 and b2679 )	No	-
PROt2r	L proline reversible transport via proton symport	b4111	Yes	b4111
PROt4	NaProline L symporter	b1015	Yes	b1015
PRPPS	phosphoribosylpyrophosphate synthetase	b1207	Yes	b1207
PSCVT	3 phosphoshikimate 1 carboxyvinyltransferase	b0908	No	-
PSD_EC	Phosphatidylserine decarboxylase Ecoli	b4160	No	-
PSERT	phosphoserine transaminase	b0907	Yes	b0907
PSP_L	phosphoserine phosphatase L serine	b4388	No	-
PSSA_EC	Phosphatidylserine syntase Ecoli	b2585	No	-
PTA2	Phosphate acetyltransferase	b2297	No	-
PTAr	phosphotransacetylase	( b2297 or b2458 )	No	-
PTPATi	pantetheine phosphate adenylyltransferase	b3634	No	-
PTRCORNt7	putrescineornithine antiporter	b0692	No	-
PTRCTA	Putrescine Transaminase	-	No	-
PTRCabc	putrescine transport via ABC system	( ( b1126 and b1125 and b1124 and b1123 ) or ( b0854 and b0855 and b0856 and b0857 ) or ( b1440 and b1441 and b1442 and b1443 ) )	No	-
PTRCt2r	putrescine transport in via proton symport reversible	b0692	No	-
PUNP1	purine nucleoside phosphorylase Adenosine	( b2407 or b4384 )	Yes	b2407 b4384
PUNP2	purine nucleoside phosphorylase Deoxyadenosine	( b2407 or b4384 )	Yes	b2407 b4384
PUNP3	purine nucleoside phosphorylase Guanosine	( b2407 or b4384 )	Yes	b2407 b4384
PUNP4	purine nucleoside phosphorylase Deoxyguanosine	( b2407 or b4384 )	Yes	b2407 b4384
PUNP5	purine nucleoside phosphorylase Inosine	( b2407 or b4384 )	Yes	b2407 b4384
PUNP6	purine nucleoside phosphorylase Deoxyinosine	( b2407 or b4384 )	Yes	b2407 b4384
PUNP7	purine nucleoside phosphorylase Xanthosine	( b2407 or b4384 )	Yes	b2407 b4384
PYAM5PO	pyridoxamine 5 phosphate oxidase	b1638	No	-
PYDAMK	pyridoxamine kinase	b2418	No	-
PYDXK	pyridoxal kinase	( b2418 or b1636 )	No	-
PYDXNK	pyridoxine kinase	b2418	No	-
PYDXPP	Pyridoxal 5 phosphate phosphatase	-	No	-
PYK	pyruvate kinase	( b1854 or b1676 )	Yes	b1676
PYNP2r	pyrimidine nucleoside phosphorylase uracil	b3831	Yes	b3831
PYRt2r	pyruvate reversible transport via proton symport	-	No	-
QULNS	quinolinate synthase	b0750	No	-
RBFK	riboflavin kinase	b0025	No	-
RBFSa	riboflavin synthase	b1662	No	-
RBFSb	riboflavin synthase	b0415	No	-
RBK	ribokinase	b3752	Yes	b3752
RBK_L1	L ribulokinase L ribulose	b0063	Yes	b0063
RBP4E	L ribulose phosphate 4 epimerase	( b0061 or b3583 or b4198 )	Yes	b0061 b3583
RHCCE	S ribosylhomocysteine cleavage enzyme	b2687	No	-
RIBabc	D ribose transport via ABC system	( ( b4231 and b4227 and b4228 and b4229 and b4230 ) or ( b3749 and b3751 and b3750 and b3748 ) )	Yes	b3748 b3749 b3750 b3751
RMI	L rhamnose isomerase	b3903	Yes	b3903
RMK	rhamnulokinase	b3904	Yes	b3904
RMNt	L rhamnose transport via proton symport	b3907	Yes	b3907
RMPA	Rhamnulose 1 phosphate aldolase	b3902	Yes	b3902
RNDR1	ribonucleoside diphosphate reductase ADP	( b2234 and b2235 )	Yes	b2234 b2235
RNDR2	ribonucleoside diphosphate reductase GDP	( b2234 and b2235 )	Yes	b2234 b2235
RNDR3	ribonucleoside diphosphate reductase CDP	( ( b2234 and b2235 ) or ( b2675 and b2676 ) )	Yes	b2234 b2235
RNDR4	ribonucleoside diphosphate reductase UDP	( b2234 and b2235 )	Yes	b2234 b2235
RNTR1	ribonucleoside triphosphate reductase ATP	b4238	Yes	b4238
RNTR2	ribonucleoside triphosphate reductase GTP	b4238	Yes	b4238
RNTR3	ribonucleoside triphosphate reductase CTP	b4238	Yes	b4238
RNTR4	ribonucleoside triphosphate reductase UTP	b4238	Yes	b4238
RPE	ribulose 5 phosphate 3 epimerase	( b3386 or b4301 )	No	-
RPI	ribose 5 phosphate isomerase	( b2914 or b4090 )	Yes	b4090
RZ5PP	alpha ribazole 5 phosphate phosphatase	b0638	No	-
S7PI	sedoheptulose 7 phosphate isomerase	b0222	No	-
SADH	Succinylarginine dihydrolase	b1748	Yes	b1748
SADT2	Sulfate adenyltransferase	( b2751 and b2752 )	Yes	b2751 b2752
SBTPD	sorbitol 6 phosphate dehydrogenase	b2705	Yes	b2705
SBTpts	D sorbitol transport via PEPPyr PTS	( b2415 and b2416 and b2702 and b2704 and b2703 )	Yes	b2415 b2416 b2702 b2703 b2704
SDPDS	succinyl diaminopimelate desuccinylase	b2472	No	-
SDPTA	succinyldiaminopimelate transaminase	-	No	-
SELNPS	Selenophosphate synthase	b1764	No	-
SERASr	L seryl adenylate synthase	b0586	No	-
SERAT	serine O acetyltransferase	b3607	Yes	b3607
SERD_D	D serine deaminase	b2366	Yes	b2366
SERD_L	L serine deaminase	( b1814 or b2797 or b3708 or ( b3111 and b3112 ) )	Yes	b1814 b2797 b3111 b3112 b3708
SERt2r	L serine reversible transport via proton symport	( b2796 or b3116 )	Yes	b2796 b3116
SERt4	L serine via sodium symport	b3089	No	-
SGDS	Succinylglutamate desuccinylase	b1744	Yes	b1744
SGSAD	Succinylglutamic semialdehyde dehydrogenase	b1746	Yes	b1746
SHCHCS2	2 succinyl 6 hydroxy 2 4 cyclohexadiene 1 carboxylate synthase	b2264	No	-
SHCHD2	sirohydrochlorin dehydrogenase NAD	b3368	Yes	b3368
SHCHF	sirohydrochlorin ferrochetalase	b3368	Yes	b3368
SHK3Dr	shikimate dehydrogenase	( b3281 or b1692 )	No	-
SHKK	shikimate kinase	( b3390 or b0388 )	Yes	b0388
SHSL1	O succinylhomoserine lyase L cysteine	b3939	Yes	b3939
SOTA	Succinylornithine transaminase	b1745	Yes	b1745
SPMDAT1	Spermidine acetyltransferase	b1584	No	-
SPMDAT2	Spermidine acetyltransferase N8	b1584	No	-
SPMDabc	spermidine transport via ABC system	( ( b1126 and b1125 and b1124 and b1123 ) or ( b1440 and b1441 and b1442 and b1443 ) )	No	-
SPMS	spermidine synthase	b0121	No	-
SPODM	superoxide dismutase	( b3908 or b1656 or b1646 )	Yes	b1646 b3908
SSALx	succinate semialdehyde dehydrogenase NAD	-	No	-
SSALy	succinate semialdehyde dehydrogenase NADP	b2661	No	-
SUCBZL	o succinylbenzoate CoA ligase	b2260	No	-
SUCBZS	O succinylbenzoate CoA synthase	b2261	No	-
SUCCabc	Succinate transport via ABC system	b3579	Yes	b3579
SUCCt2_2	succinate transport via proton symport 2 H	b3528	Yes	b3528
SUCCt2_3	Succintate transport via proton symport 3 H	( b4138 or b4123 )	Yes	b4123
SUCCt2b	Succinate efflux via proton symport	b0621	Yes	b0621
SUCD1i	succinate dehydrogenase	( b0721 and b0722 and b0723 and b0724 )	Yes	b0721 b0722 b0723 b0724
SUCD4	succinate dehyrdogenase	( b0721 and b0722 and b0723 and b0724 )	Yes	b0721 b0722 b0723 b0724
SUCFUMt	succinatefumarate antiporter	( b4138 or b4123 or b0621 )	Yes	b0621 b4123
SUCOAS	succinyl CoA synthetase ADP forming	( b0728 and b0729 )	No	-
SUCpts	sucrose transport via PEPPyr PTS	( b2417 and b2415 and b2416 and b2429 )	Yes	b2415 b2416 b2417
SULR	sulfite reductase NADPH2	( b2763 and b2764 )	Yes	b2763 b2764
SULabc	sulfate transport via ABC system	( ( b2422 and b2424 and b2423 and b2413 and b3917 ) or ( b2422 and b2425 and b2424 and b2423 ) )	Yes	b2413 b2422 b2423 b2424 b2425 b3917
TAGURr	tagaturonate reductase	b1521	Yes	b1521
TALA	transaldolase	( b0008 or b2464 )	No	-
TARTD	L tartrate dehydratase	( b3061 and b3062 )	Yes	b3061 b3062
TARTRt7	Tartratesuccinate antiporter	b3063	No	-
TAUDO	Taurine dioxygenase	b0368	Yes	b0368
TAURabc	taurine transport via ABC system	( b0365 and b0366 and b0367 )	Yes	b0365 b0366 b0367
TDPADGAT	dTDP 4 amino 4 6 dideoxy D glucose acetyltransferase	b3790	No	-
TDPAGTA	dTDP 4 amino 4 6 dideoxy D glucose transaminase	b3791	No	-
TDPDRE	dTDP 4 dehydrorhamnose 3 5 epimerase	b2038	No	-
TDPDRR	dTDP 4 dehydrorhamnose reductase	b2040	No	-
TDPGDH	dTDPglucose 4 6 dehydratase	( b2041 or b3788 )	No	-
TDSK	Tetraacyldisaccharide 4 kinase	b0915	No	-
TGBPA	Tagatose bisphosphate aldolase	( ( b3132 and b3137 ) or ( b2095 and b2096 ) )	Yes	b2095 b2096
THD2	NAD P transhydrogenase	( b1602 and b1603 )	No	-
THDPS	tetrahydrodipicolinate succinylase	b0166	No	-
THMDt2	thymidine transport in via proton symport	( b2964 or b2393 )	Yes	b2393 b2964
THMDt2r	thymidine transport in via proton symport reversible	b2406	Yes	b2406
THMabc	thiamine transport via ABC system	( b0068 and b0067 and b0066 )	No	-
THRAr	Threonine Aldolase	( b0870 or b2551 )	Yes	b2551
THRD	L threonine dehydrogenase	b3616	Yes	b3616
THRD_L	L threonine deaminase	( b3117 or b1814 or b2797 or b3772 )	Yes	b1814 b2797 b3117
THRS	threonine synthase	b0004	Yes	b0004
THRabc	L threonine transport via ABC system	( b3454 and b3455 and b3457 and b3460 and b3456 )	Yes	b3454 b3455 b3456 b3457 b3460
THRt2r	L threonine reversible transport via proton symport	b3116	Yes	b3116
THRt4	L threonine via sodium symport	b3089	No	-
THZPSN	thiazole phosphate synthesis	( b2530 and b3992 and ( b3990 and b3991 ) and b0423 and b4407 )	No	-
TKT1	transketolase	( b2935 or b2465 )	No	-
TKT2	transketolase	( b2935 or b2465 )	No	-
TMAOR1	Trimethylamine N oxide reductase menaquinol 8	( b0894 and b0895 and b0896 )	Yes	b0894 b0895 b0896
TMAOR1e	Trimethylamine N oxide reductase menaquinol 8	( ( b0997 and b0996 ) or ( b1873 and b1872 ) )	Yes	b0996 b0997
TMAOR2	Trimethylamine N oxide reductase demethylmenaquinol 8	( b0894 and b0895 and b0896 )	Yes	b0894 b0895 b0896
TMAOR2e	Trimethylamine N oxide reductase demethylmenaquinol 8	( ( b0997 and b0996 ) or ( b1873 and b1872 ) )	Yes	b0996 b0997
TMDK1	thymidine kinase ATPthymidine	b1238	No	-
TMDPP	thymidine phosphorylase	b4382	Yes	b4382
TMDS	thymidylate synthase	b2827	No	-
TMKr	thiamine kinase	-	No	-
TMPKr	thiamine phosphate kinase	b0417	No	-
TMPPP	thiamine phosphate diphosphorylase	b3993	No	-
TPI	triose phosphate isomerase	b3919	No	-
TRDR	thioredoxin reductase NADPH	b0888	No	-
TRE6PH	trehalose 6 phosphate hydrolase	b4239	Yes	b4239
TRE6PP	trehalose phosphatase	b1897	Yes	b1897
TRE6PS	alpha alpha trehalose phosphate synthase UDP forming	b1896	Yes	b1896
TREH	alpha alpha trehalase	b3519	Yes	b3519
TREHe	alpha alpha trehalase	b1197	Yes	b1197
TREpts	trehalose transport via PEPPyr PTS	( b2417 and b2415 and b2416 and b4240 )	Yes	b2415 b2416 b2417 b4240
TRPAS2	Tryptophanase L tryptophan	b3708	Yes	b3708
TRPS1	tryptophan synthase indoleglycerol phosphate	( b1260 and b1261 )	Yes	b1260 b1261
TRPS2	tryptophan synthase indole	( b1260 and b1261 )	Yes	b1260 b1261
TRPS3	tryptophan synthase indoleglycerol phosphate	( b1260 and b1261 )	Yes	b1260 b1261
TRPt2r	L tryptophan reversible transport via proton symport	( b3709 or b0112 or b3161 )	Yes	b0112 b3161 b3709
TRSAR	tartronate semialdehyde reductase	( b3125 or b0509 )	Yes	b0509 b3125
TSULabc	thiosulfate transport via ABC system	( ( b2422 and b2424 and b2423 and b3917 ) or ( b2422 and b2425 and b2424 and b2423 ) )	Yes	b2422 b2423 b2424 b2425 b3917
TTDCAt2	Tetradecanoate transport via proton symport	b2344	Yes	b2344
TYRTA	tyrosine transaminase	( b4054 or b0928 )	Yes	b4054
TYRt2r	L tyrosine reversible transport via proton symport	( b1907 or b0576 or b0112 )	Yes	b0112 b1907
U23GAAT	UDP 3 O 3 hydroxymyristoyl glucosamine acyltransferase	b0179	No	-
UAAGDS	UDP N acetylmuramoyl L alanyl D glutamyl meso 2 6 diaminopimelate synthetase	b0085	No	-
UACMAMO	UDP N acetyl D mannosamine oxidoreductase	b3787	No	-
UAG2Ei	UDP N acetylglucosamine 2 epimerase	b3786	No	-
UAGAAT	UDP N acetylglucosamine acyltransferase	b0181	No	-
UAGCVT	UDP N acetylglucosamine 1 carboxyvinyltransferase	b3189	No	-
UAGDP	UDP N acetylglucosamine diphosphorylase	b3730	Yes	b3730
UAGPT3	UDP N acetylglucosamine N acetylmuramyl pentapeptide pyrophosphoryl undecaprenol N acetylglucosamine transferase	b0090	No	-
UAMAGS	UDP N acetylmuramoyl L alanyl D glutamate synthetase	b0088	No	-
UAMAS	UDP N acetylmuramoyl L alanine synthetase	b0091	No	-
UAPGR	UDP N acetylenolpyruvoylglucosamine reductase	b3972	No	-
UDCPDP	undecaprenyl diphosphatase	-	No	-
UDCPDPS	Undecaprenyl diphosphate synthase	b0174	No	-
UDPG4E	UDPglucose 4 epimerase	b0759	Yes	b0759
UDPGALM	UDPgalactopyranose mutase	b2036	No	-
UDPGD	UDPglucose 6 dehydrogenase	b2028	No	-
UGLT	UDPglucose hexose 1 phosphate uridylyltransferase	b0758	Yes	b0758
UGLYCH	Ureidoglycolate hydrolase	b0505	Yes	b0505
UGMDDS	UDP N acetylmuramoyl L alanyl D glutamyl meso 2 6 diaminopimeloyl D alanyl D alanine synthetase	b0086	No	-
UHGADA	UDP 3 O acetylglucosamine deacetylase	b0096	No	-
UMPK	UMP kinase	( b0910 or b0171 )	No	-
UNK3	2 keto 4 methylthiobutyrate transamination	-	No	-
UPP3MT	uroporphyrinogen methyltransferase	( b3803 or b3368 )	Yes	b3368
UPP3S	uroporphyrinogen III synthase	b3804	No	-
UPPDC1	uroporphyrinogen decarboxylase uroporphyrinogen III	b3997	No	-
UPPRT	uracil phosphoribosyltransferase	b2498	No	-
URAt2	uracil transport in via proton symport	b2497	No	-
URAt2r	uracil transport in via proton symport reversible	b1006	No	-
UREAt	Urea transport via facilitate diffusion	b3927	No	-
URIDK2r	uridylate kinase dUMP	b0171	No	-
URIK2	uridine kinase GTPUridine	b2066	Yes	b2066
URIt2	uridine transport in via proton symport	( b2964 or b2393 )	Yes	b2393 b2964
URIt2r	uridine transport in via proton symport reversible	b2406	Yes	b2406
USHD	UDP sugar hydrolase	b0480	No	-
VALTA	valine transaminase	b3770	No	-
VALabc	L valine transport via ABC system	( b3454 and b3455 and b3457 and b3460 and b3456 )	Yes	b3454 b3455 b3456 b3457 b3460
VALt2r	L valine reversible transport via proton symport	b0401	No	-
VPAMT	Valine pyruvate aminotransferase	b3572	Yes	b3572
X5PL3E	L xylulose 5 phosphate 3 epimerase	b4197	No	-
XANt	xanthine reversible transport	-	No	-
XANt2	xanthine transport in via proton symport	b3654	No	-
XPPT	xanthine phosphoribosyltransferase	b0238	No	-
XTSNt2r	Xanthosine transport via proton symport	b2406	Yes	b2406
XYLI1	xylose isomerase	b3565	Yes	b3565
XYLI2i	xylose isomerase	b3565	Yes	b3565
XYLK	xylulokinase	b3564	Yes	b3564
XYLabc	D xylose transport via ABC system	( b3566 and b3567 and b3568 )	Yes	b3566 b3567 b3568
XYLt2	D xylose transport in via proton symport	b4031	Yes	b4031
