# Supplementary material for: Extreme pathway analysis reveals the organizing rules of metabolic regulation
Source: PLoS One. 2019 Feb 5;14(2):e0210539. doi: 10.1371/journal.pone.0210539 (PMC6363282; doi:10.1371/journal.pone.0210539)
Supplement: S2 Table — (XLSX) [file pone.0210539.s003.xlsx]

## Sheet: human metabolic network
S2 Table. The reaction abbreviations and reaction names of human metabolic network and the information whether a reaction is disease-associated or not.
Reaction Abbreviation	Full Name	Disease-associated or not
10FTHF5GLUtl	5-glutamyl-10FTHF transport, lysosomal	No
10FTHF5GLUtm	5-glutamyl-10FTHF transport, mitochondrial	No
10FTHF6GLUtl	6-glutamyl-10FTHF transport, lysosomal	No
10FTHF6GLUtm	6-glutamyl-10FTHF transport, mitochondrial	No
10FTHF7GLUtl	7-glutamyl-10FTHF transport, lysosomal	No
10FTHF7GLUtm	7-glutamyl-10FTHF transport, mitochondrial	No
10FTHFtl	10-Formyltetrahydrofolate lysosomal transport via diffusion	No
10FTHFtm	10-Formyltetrahydrofolate mitochondrial transport via diffusion	No
11DOCRTSLtm	11-deoxycortisol intracellular transport	No
11DOCRTSLtr	11-deoxycortisol intracellular transport	No
11DOCRTSTRNtm	11-deoxycorticosterone intracellular transport	No
11DOCRTSTRNtr	11-deoxycorticosterone intracellular transport	No
13DAMPPOX	1,3-Diaminopropane:oxygen oxidoreductase (deaminating)	No
1MNCAMti	N1-Methylnicotinamide transport	No
1PPDCRp	delta1-piperideine-2-carboxylate reductase, perixosomal	No
1a,24,25VITD2Hm	1-alpha-Vitamin D-24,25-hydroxylase (D2)	No
1a,24,25VITD3Hm	1-alpha-Vitamin D-24,25-hydroxylase (D3)	No
1a,25VITD2Hm	1-alpha,24R,25-Vitamin D-hydroxylase (D2)	No
1a,25VITD3Hm	1-alpha,24R,25-Vitamin D-hydroxylase (D3)	No
24NPHte	xenobiotic transport	No
24,25DHVITD2t	24,25-Dihydroxyvitamin D2 transport from cytoplasm	No
24,25DHVITD2tm	24,25-Dihydroxyvitamin D2 transport from mitochondria	No
24,25DHVITD3t	24,25-Dihydroxyvitamin D3 transport from cytoplasm	No
24,25DHVITD3tm	24,25-Dihydroxyvitamin D3 transport from mitochondria	No
24,25VITD2Hm	24R-Vitamin D-25-hydroxylase (D2)	No
24,25VITD3Hm	24R-Vitamin D-25-hydroxylase (D3)	No
25HVITD2t	25-hydroxyvitamin D2 transport from cytoplasm	No
25HVITD2tin	25-hydroxyvitamin D2 transport in cytoplasm	No
25HVITD2tin_m	25-hydroxyvitamin D2 transport in mitochondria	No
25HVITD2tm	25-hydroxyvitamin D2 transport from mitochondria	No
25HVITD3t	25-hydroxyvitamin D3 transport from cytoplasm	No
25HVITD3tin	25-hydroxyvitamin D3 transport in cytoplasm	No
25HVITD3tin_m	25-hydroxyvitamin D3 transport in mitochondria	No
25HVITD3tm	25-hydroxyvitamin D3 transport from mitochondria	No
25VITD2Hm	1-alpha-Vitamin D-25-hydroxylase (D2)	No
25VITD3Hm	1-alpha-Vitamin D-25-hydroxylase (D3)	No
2AMACHYD	2-Aminoacrylate hydrolysis	No
2AMACSULT	2-Aminoacrylate sulfotransferase	No
2AMADPTm	L-2-aminoadipate shuttle (cytosol/mitochondria)	No
2DR1PP	2-deoxy-D-ribose 1-phosphate phosphorylase	No
2HBO	2-Hydroxybutyrate:NAD+ oxidoreductase	Yes
2HBt2	2-hydroxybutyrate cotransport with proton	No
2HCO3_NAt	bicarbonate transport (Na/HCO3 1:2 cotransport)	No
2MCITt	2-methylcitrate transport via diffusion	No
2OXOADOXm	2-Oxoadipate:lipoamde 2-oxidoreductase(decarboxylating and acceptor-succinylating) (mitochondria)	Yes
2OXOADPTm	2-oxoadipate shuttle (cytosol/mitochondria)	No
34DHOXPEGOX	3,4-Dihydroxyphenylethyleneglycol:NAD+ oxidoreductase	No
34DHOXPEGt	3,4-Dihydroxyphenylethyleneglycol transport (diffusion)	No
34DHPHAMT	3,4-Dihydroxyphenylacetate:amet O-methyltransferase	No
34DHPHEt	3,4-Dihydroxy-L-phenylalanine transport	No
34DHPLACOX	3,4-Dihydroxyphenylacetaldehyde:NAD+ oxidoreductase	No
34DHPLACOX(NADP)	3,4-Dihydroxyphenylacetaldehyde:NADP+ oxidoreductase	No
34DHXMANDACOX	3,4-Dihydroxymandelaldehyde:NAD+ oxidoreductase	No
34DHXMANDACOX(NADP)	3,4-Dihydroxymandelaldehyde:NADP+ oxidoreductase	No
34HPLFM	3-(4-hydroxyphenyl-)lactate formation	No
34HPPOR	4-Hydroxyphenylpyruvate:oxygen oxidoreductase	Yes
35CGMPtn	35cGMP nuclear transport	No
3AIBTm	L-3-aminoisobutyrate transaminase, mitochondrial	Yes
3AIBt	3-amino-isobutyrate transport	No
3AIBtm	3-amino-isobutyrate transport, mitochondrial	No
3DPHBH1	Hydroxylation of 3-Decaprenyl-4-hydroxybenzoate (NADH)	No
3DPHBH2	Hydroxylation of 3-Decaprenyl-4-hydroxybenzoate (NADPH)	No
3DSPHR	3-Dehydrosphinganine reductase	No
3HAO	3-hydroxyanthranilate 3,4-dioxygenase	No
3HBCDm	3-hydroxybutyryl-CoA dehydratase, mitochondrial	No
3HBCOAHLm	3-hydroxyisobutyryl-CoA hydrolase, mitochondrial	No
3HCO3_NAt	bicarbonate transport (Na/HCO3 1:3 cotransport)	No
3HKYNAKGAT	3-Hydroxy-L-kynurenine:2-oxoglutarate aminotransferase	No
3HLYTCL	3-Hydroxy-L-tyrosine carboxy-lyase	Yes
3HPCOAHYD	3-hydroxyisobutyryl-Coenzyme A hydrolase	Yes
3HPPD	3-hydroxypropionate dehydrogenase	No
3HXKYNDCL	3-Hydroxykynurenamine decarboxy-lyase	Yes
3HXKYNOXDA	3-Hydroxykynurenamine:oxygen oxidoreductase(deaminating)(flavin-containing)	No
3M4HDXPAC	3-Methoxy-4-hydroxyphenylacetaldehyde:NAD+ oxidoreductase	No
3MLDAt	3MLDA extracellular transport via diffusion	No
3MOBt2im	3-methyl-2-oxobutanoate mitochondrial transport via proton symport	No
3MOPt2im	3-Methyl-2-oxopentanoate mitochondrial transport via proton symport	No
3MOX4HOXPGALDOX	3-Methoxy-4-hydroxyphenylglycolaldehyde:NAD+ oxidoreductase	No
3MOX4HOXPGALDOX(NADP)	3-Methoxy-4-hydroxyphenylglycolaldehyde:NADP+ oxidoreductase	No
3MOXTYROX	3-Methoxytyramine:oxygen oxidoreductase (deaminating)	No
3NTD7l	3'-nucleotidase (AMP), lysosome	No
3SALAASPm	cysteinesulfinate-aspartate mitochondrial shuttle	Yes
3SALACBOXL	3-Sulfino-L-alanine carboxy-lyase	No
3SALAOX	cysteinesulfinic acid oxidase	No
3SALATAi	3-sulfino-alanine transaminase (irreversible)	No
3SALATAim	3-sulfino-alanine transaminase (irreversible), mitochondrial	No
3SPYRSP	3-sulfinopyruvate hydrolase (spotaneous reaction)	No
3SPYRSPm	3-sulfinopyruvate hydrolase (spotaneous reaction), mitochondrial	No
41R1H2MAE12BOOX	4-[(1R)-1-Hydroxy-2-(methylamino)ethyl]-1,2-benzenediol:oxygen oxidoreductase(deaminating)(flavin-containing)	No
41R2A1H12BOOX	4-[(1R)-2-Amino-1-hydroxyethyl]-1,2-benzenediol:oxygen oxidoreductase(deaminating)(flavin-containing)	No
42A12BOOX	4-(2-Aminoethyl)-1,2-benzenediol:oxygen oxidoreductase(deaminating)(flavin-containing)	No
4ABUTtm	4-aminobutanoate mitochondrial transport via diffusion	No
4HBZCOAFm	4-hydroxybenzoyl-CoA formation	No
4HBZFm	4-hydroxybenzoate formation	No
4HDEBRISOQUINEte	xenobiotic transport	No
4HGLSDm	L-4-hydroxyglutamate semialdehyde dehydrogenase, mitochondrial	Yes
4HOXPACDOX(NADP)	4-Hydroxyphenylacetaldehyde:NADP+ oxidoreductase	No
4MOPt2im	4-methyl-2-oxopentanoate mitochondrial transport via proton symport	No
4MTOLBUTAMIDEte	xenobiotic transport	No
4NPHSFte	xenobiotic transport	No
4NPHSULT	4-Nitrophenol Sulfotransferase	No
4NPHte	xenobiotic transport	No
4PYRDX	4-Pyridoxal secretion	No
5ADTSTSTERONEGLCte	glucuronidated compound transport	No
5ADTSTSTERONEGLCtr	glucuronidated compound transport	No
5ADTSTSTERONESULT	5alpha-Dihydrotestosterone sulfotransferase	No
5ADTSTSTERONESte	sulfonated testosterone transport	No
5ADTSTSTERONEte	5 alpha dihydrotesterone transport	No
5ADTSTSTERONEtr	5 alpha dihydrotesterone intracellular transport	No
5AOPtm	5-Aminolevulinate mitochondrial transport	No
5DHFtl	5-glutamyl-DHF transport, lysosomal	No
5FTHFt2	5-formyltetrahydrofolate transport via anion exchange	No
5HLTDL	5-Hydroxy-L-tryptophan decarboxy-lyase	Yes
5HOMEPRAZOLEte	xenobiotic transport	No
5HOXINDACTO2OX	5-Hydroxyindoleacetaldehyde:oxygen oxidoreductase	No
5HOXINDACTOX	5-Hydroxyindoleacetaldehyde:NAD+ oxidoreductase	Yes
5HOXINDACTOXm	5-Hydroxyindoleacetaldehyde:NAD+ oxidoreductase (mito)	Yes
5HOXINOXDA	5-Hydroxytryptamine:oxygen oxidoreductase(deaminating)(flavin-containing)	No
5HTRPDOX	5-Hydroxy-L-tryptophan:oxygen 2,3-dioxygenase (indole-decyclizing)	No
5HTRPVESSEC	5-hydroxy-L-tryptophan secretion via secretory vesicle (ATP driven)	No
5HXKYNDCL	5-Hydroxykynurenamine decarboxy-lyase	Yes
5HXKYNOXDA	5-Hydroxykynurenamine:oxygen oxidoreductase(deaminating)(flavin-containing)	No
5MTHFt	5-Methyltetrahydrofolate transport via receptor binding and protolysis	No
5MTHFt2	5-methyltetrahydrofolate transport via anion exchange	No
5THFtl	5-glutamyl-THF transport, lysosomal	No
5THFtm	5-glutamyl-THF transport,m mitochondrial	No
6DHFtl	6-glutamyl-DHF transport, lysosomal	No
6DHFtm	6-glutamyl-DHF transport,m mitochondrial	No
6HTSTSTERONEte	hydroxylated testosterone transport	No
6HTSTSTERONEtr	hydroxylated testosterone transport	No
6THFtl	6-glutamyl-THF transport, lysosomal	No
6THFtm	6-glutamyl-THF transport,m mitochondrial	No
7DHCHSTEROLtr	cholesterol precursor intracellular transport	No
7DHFtl	7-glutamyl-DHF transport, lysosomal	No
7DHFtm	7-glutamyl-DHF transport,m mitochondrial	No
7THFtl	7-glutamyl-THF transport, lysosomal	No
7THFtm	7-glutamyl-THF transport,m mitochondrial	No
A4GALTc	Lactosylceramide 4-alpha-galactosyltransferase	No
A4GALTg	Lactosylceramide 4-alpha-galactosyltransferase	No
A4GNT1g	alpha 1,4-N-acetylglucosaminyltransferase, Golgi apparatus	No
A4GNT2g	alpha 1,4-N-acetylglucosaminyltransferase, Golgi apparatus	No
AACOAT	Acetoacetyl-CoA:acetate CoA-transferase	No
AACTOOR	Aminoacetone:oxygen oxidoreductase(deaminating)(flavin-containing)	No
AACTtm	Aminoacetone transport (mitochondrial)	No
AAPSAS	AAPSAS	No
AASAD3	L-aminoadipate-semialdehyde dehydrogenase (NADH)	No
AASAD3m	L-aminoadipate-semialdehyde dehydrogenase (NADH), mitochondrial	No
AATAi	2-aminoadipate transaminase, irreversible	No
ABO1g	ABO blood group (transferase A, alpha 1-3-N-acetylgalactosaminyltransferase; transferase B, alpha 1-3-galactosyltransferase)	No
ABO2g	ABO blood group (transferase A, alpha 1-3-N-acetylgalactosaminyltransferase; transferase B, alpha 1-3-galactosyltransferase)	No
ABO3g	ABO blood group (transferase A, alpha 1-3-N-acetylgalactosaminyltransferase; transferase B, alpha 1-3-galactosyltransferase)	No
ABO4g	ABO blood group (transferase A, alpha 1-3-N-acetylgalactosaminyltransferase; transferase B, alpha 1-3-galactosyltransferase)	No
ABO5g	ABO blood group (transferase A, alpha 1-3-N-acetylgalactosaminyltransferase; transferase B, alpha 1-3-galactosyltransferase)	No
ABO6g	ABO blood group (transferase A, alpha 1-3-N-acetylgalactosaminyltransferase; transferase B, alpha 1-3-galactosyltransferase)	No
ABO7g	ABO blood group (transferase A, alpha 1-3-N-acetylgalactosaminyltransferase; transferase B, alpha 1-3-galactosyltransferase)	No
ABO8g	ABO blood group (transferase A, alpha 1-3-N-acetylgalactosaminyltransferase; transferase B, alpha 1-3-galactosyltransferase)	No
ABO9g	ABO blood group (transferase A, alpha 1-3-N-acetylgalactosaminyltransferase; transferase B, alpha 1-3-galactosyltransferase)	No
ABTArm	4-aminobutyrate transaminase, reversible (mitochondrial)	Yes
ABTD	L-arabinitol 4-dehydrogenase	No
ABTti	L-arabinitol transport via passive diffusion	No
ABUTD	Aminobutyraldehyde dehydrogenase	No
ABUTt2r	4-aminobutyrate reversible transport in via proton symport	No
ABUTt2rL	4-aminobutyrate reversible transport in via proton symport (lysosome)	No
ABUTt4(2)r	4-aminobutyrate reversible transport in via sodium symport (1:2)	No
ACACT1	acetyl-CoA C-acetyltransferase	No
ACACT10m	acetyl-CoA C-acetyltransferase, mitochondrial	Yes
ACACT1r	acetyl-CoA C-acetyltransferase	No
ACACT1rm	acetyl-CoA C-acetyltransferase, mitochondrial	Yes
ACACT1x	acetyl-CoA C-acetyltransferase, mitochondrial	No
ACACT4p	acetyl-CoA C-acetyltransferase (octanoyl-CoA), peroxisomal	No
ACACT5p	acetyl-CoA C-acyltransferase (decanoyl-CoA), peroxisomal	No
ACACT6p	acetyl-CoA C-acetyltransferase (dodecanoyl), peroxisomal	No
ACACT7p	acetyl-CoA acyltransferase (tetradecanoyl-CoA), peroxisomal	No
ACACT8p	acetyl-CoA acyltransferase (hexadecanoyl-CoA), peroxisomal	No
ACACT9p	acetyl-CoA acyltransferase (tetracosanoyl-CoA), peroxisomal	No
ACACt2	acetoacetate transport via proton symport	No
ACACt2m	Acetoacetate mitochondrial transport via H+ symport	No
ACACtx	acetoacetate intracellular transport unknown mechanism	No
ACALDt	acetaldehyde reversible transport	No
ACALDtm	acetaldehyde mitochondrial diffusion	No
ACALDtx	acetaldehyde peroxisomal diffusion	No
ACCOAC	acetyl-CoA carboxylase	No
ACCOACm	Acetyl-Coa carboxylase, beta isoform	No
ACCOAL	acetate-CoA ligase (ADP-forming)	No
ACCOALm	acetate-CoA ligase (AMP-forming)	No
ACCOAgt	acetyl-coa transport	No
ACCOAtn	acetyl-CoA transport, nuclear	No
ACCOAtr	acetyl-coa transport	No
ACETONEt2	acetone transport via proton symport	No
ACETONEt2m	acetone mitochondrial transport via proton symport	No
ACGAGBSIDEtg	acgagbside hs intracellular transport	No
ACGAGBSIDEtl	acgagbside hs intracellular transport	No
ACGALFUCGALACGALFUC12GAL14ACGLCGALGLUSIDEte	blood group intracellular transport	No
ACGALFUCGALACGALFUC12GAL14ACGLCGALGLUSIDEtg	blood group intracellular transport	No
ACGALFUCGALACGALFUCGALACGLCGAL14ACGLCGALGLUSIDEte	blood group intracellular transport	No
ACGALFUCGALACGALFUCGALACGLCGAL14ACGLCGALGLUSIDEtg	blood group intracellular transport	No
ACGALK	N-acetylgalactosamine kinase	No
ACGALK2	N-acetylgalactosamine kinase (ITP)	No
ACGALtlg	N-acetyl-galactosamine intracellular transport	No
ACGALtly	N-acetyl-galactosamine lysosomal efflux	No
ACGAM2E	N-acetylglucosamine 2-epimerase	No
ACGAM6PSi	N-acetylglucosamine-6-phosphate synthase	No
ACGAMK	N-acetylglucosamine kinase	No
ACGAMPM	phosphoacetylglucosamine mutase	No
ACGAMtly	N-acetyl-glucosamine lysosomal efflux	No
ACGBGBSIDEtg	acgbgbside hs intracellular transport	No
ACGBGBSIDEtl	acgbgbside hs intracellular transport	No
ACGPID	N-acetylglucosaminylphosphatidylinositol deacetylase	No
ACGSm	N-acteylglutamate synthase, mitochondrial	Yes
ACHEe	Acetylcholinesterase	No
ACHVESSEC	Acetylcholine secretion via secretory vesicle (ATP driven)	No
ACHtn	Acetylcholin transport, nuclear trhough pores	No
ACITL	ATP-Citrate lyase	No
ACN13ACNGALGBSIDEte	acn13acngalgbside hs transport	No
ACN13ACNGALGBSIDEtg	acn13acngalgbside hs intracellular transport	No
ACN23ACNGALGBSIDEte	acn23acngalgbside transport	No
ACN23ACNGALGBSIDEtg	acn23acngalgbside intracellular transport	No
ACNACNGAL14ACGLCGALGLUSIDEte	blood group intracellular transport	No
ACNACNGAL14ACGLCGALGLUSIDEtg	blood group intracellular transport	No
ACNACNGALGBSIDEte	acnacngalgbside hs transport	No
ACNACNGALGBSIDEtg	acnacngalgbside hs intracellular transport	No
ACNAM9PL	N-Acetylneuraminate 9-phosphate pyruvate-lyase (pyruvate-phosphorylating)	No
ACNAM9PL2	N-Acetylneuraminate 9-phosphate pyruvate-lyase (pyruvate-phosphorylating)	No
ACNAMPH	N-Acetylneuraminate 9-phosphate phosphohydrolase	No
ACNAMlt	N-acetylneuraminate transport into lysososme	Yes
ACNAMtn	N-acetylneuraminate nuclear import	No
ACNGALACGLCGAL14ACGLCGALGLUSIDEte	blood group intracellular transport	No
ACNGALACGLCGAL14ACGLCGALGLUSIDEtg	blood group intracellular transport	No
ACNMLr	N-Acetylneuraminate lyase (reversible)	No
ACOAD10m	acyl-CoA dehydrogenase (2-methylbutanoyl-CoA), mitochondrial	Yes
ACOAD1fm	acyl-CoA dehydrogenase (butanoyl-CoA), mitochondrial	Yes
ACOAD8m	acyl-CoA dehydrogenase (isovaleryl-CoA), mitochondrial	Yes
ACOAD9m	acyl-CoA dehydrogenase (isobutyryl-CoA), mitochondrial	Yes
ACOAHi	acetyl-CoA hydrolase	No
ACOAO7p	acyl-CoA oxidase (hexadecanoyl-CoA), peroxisomal	Yes
ACOATA	Acetyl-CoA ACP transacylase	No
ACODA	acetylornithine deacetylase	Yes
ACONT	aconitase	No
ACONTm	Aconitate hydratase	No
ACOX22x	acyl-Coenzyme A oxidase 2, branched chain	No
ACOX2x	acyl-Coenzyme A oxidase 2, branched chain	No
ACP1_FMN	acid phosphatase (FMN)	No
ACRNtm	O-acetylcarnintine transport into mitochondria via diffusion	Yes
ACS	acetyl-CoA synthetase	No
ACS2	acetyl-CoA synthase (propionate)	No
ACSOMT	S-Adenosyl-L-methionine:N-acetylserotonin O-methyltransferase	No
ACSRTNMT	S-Adenosyl-L-homocysteine:N-acetylserotonin O-methyltransferase	No
ACSm	acetyl-CoA synthetase	No
ACTLMO	acetol monooxygenase	No
ACTNMO	acetone monooxygenase	No
ACYP	acylphosphatase	No
ACt2m	acetate mitochondrial transport via proton symport	No
ACt2r	acetate reversible transport via proton symport	No
ACtg	acetate transport, Golgi apparatus	No
ADA	Adenosine deaminase	Yes
ADAe	Adenosine deaminase, extracellular	Yes
ADCim	Acetoacetate decarboxylation (irreversible), mitochondrial	No
ADEt	adenine reversible transport, cytosol	No
ADEtl	adenine facilated transport from lysosome	No
ADHAPtx	intracellular transport (peroxisome)	No
ADK1	adenylate kinase	No
ADK1m	adenylate kinase, mitochondrial	No
ADK3	adentylate kinase (GTP)	No
ADK3m	adentylate kinase (GTP)	No
ADKd	adenylate kinase (d form)	No
ADMDC	adenosylmethionine decarboxylase	No
ADNCYC	adenylate cyclase	Yes
ADNK1	adenosine kinase	No
ADNK1m	adenosine kinase, mitochondrial	No
ADNt	adenosine facilated transport in cytosol	No
ADNt4	adenosine transport (Na/Adn cotransport)	No
ADNt5	adenosine transport (1:2 Na/Adn cotransport)	No
ADNtl	adenosine facilated transport from lysosome	No
ADNtm	adenosine facilated transport in mitochondria	No
ADPGLC	ADPglucose diphosphatase	No
ADPMAN	ADPmannose diphosphatase	No
ADPRDP	ADPribose diphosphatase	No
ADPRDPm	ADPribose diphosphatase (mitochondrial)	No
ADPRIBt	ADPribose transport	No
ADPT	adenine phosphoribosyltransferase	Yes
ADPtx	ADP transporter, peroxisomal	No
ADRNCOAtx	fatty acid intracellular transport	No
ADRNCPT1	carnitine O-palmitoyltransferase	Yes
ADRNCPT2	carnitine transferase	Yes
ADRNCRNt	transport into the mitochondria (carnitine)	Yes
ADRNLPVESSEC	Adrenaline secretion via secretory vesicle (ATP driven)	No
ADRNt	fatty acid transport via diffusion	No
ADSELK	adenylyl-selenate kinase	No
ADSK	adenylyl-sulfate kinase	No
ADSL1	adenylosuccinate lyase	Yes
ADSL2	adenylosuccinate lyase	Yes
ADSS	adenylosuccinate synthase	No
AFLATOXINte	xenobiotic transport	No
AG13T10g	N-acetyllactosaminide beta-1,3-N-acetylglucosaminyltransferase, Golgi apparatus	No
AG13T11g	N-acetyllactosaminide beta-1,3-N-acetylglucosaminyltransferase, Golgi apparatus	No
AG13T12g	N-acetyllactosaminide beta-1,3-N-acetylglucosaminyltransferase, Golgi apparatus	No
AG13T13g	N-acetyllactosaminide beta-1,3-N-acetylglucosaminyltransferase, Golgi apparatus	No
AG13T14g	N-acetyllactosaminide beta-1,3-N-acetylglucosaminyltransferase, Golgi apparatus	No
AG13T15g	N-acetyllactosaminide beta-1,3-N-acetylglucosaminyltransferase, Golgi apparatus	No
AG13T16g	N-acetyllactosaminide beta-1,3-N-acetylglucosaminyltransferase, Golgi apparatus	No
AG13T17g	N-acetyllactosaminide beta-1,3-N-acetylglucosaminyltransferase, Golgi apparatus	No
AG13T18g	N-acetyllactosaminide beta-1,3-N-acetylglucosaminyltransferase, Golgi apparatus	No
AG13T1g	N-acetyllactosaminide beta-1,3-N-acetylglucosaminyltransferase, Golgi apparatus	No
AG13T2g	N-acetyllactosaminide beta-1,3-N-acetylglucosaminyltransferase, Golgi apparatus	No
AG13T3g	N-acetyllactosaminide beta-1,3-N-acetylglucosaminyltransferase, Golgi apparatus	No
AG13T4g	N-acetyllactosaminide beta-1,3-N-acetylglucosaminyltransferase, Golgi apparatus	No
AG13T5g	N-acetyllactosaminide beta-1,3-N-acetylglucosaminyltransferase, Golgi apparatus	No
AG13T6g	N-acetyllactosaminide beta-1,3-N-acetylglucosaminyltransferase, Golgi apparatus	No
AG13T7g	N-acetyllactosaminide beta-1,3-N-acetylglucosaminyltransferase, Golgi apparatus	No
AG13T8g	N-acetyllactosaminide beta-1,3-N-acetylglucosaminyltransferase, Golgi apparatus	No
AG13T9g	N-acetyllactosaminide beta-1,3-N-acetylglucosaminyltransferase, Golgi apparatus	No
AGDC	N-acetylglucosamine-6-phosphate deacetylase	No
AGLPC	alkyl acylglycerol phosphocholine transferase	No
AGLPED	alkyl acyl glycerophosphoethanolamine desaturase	No
AGLPET	alkyl acylglycerol phosphoethanolamine transferase	No
AGLPH	alkyl glycerol phosphate hydrolase	No
AGLPR	alkyl glycerol phosphate reductase	No
AGLPT	alkyl glycerol phosphate acyltransferase	No
AGMTm	agmatinase (m)	No
AGPAT1	1-acylglycerol-3-phosphate O-acyltransferase 1	Yes
AGPRim	N-acetyl-g-glutamyl-phosphate reductase, irreversible, mitochondrial	Yes
AGPSx	alkylglycerone phosphate synthase	No
AGPex	alkyl glycerol phosphate transport	No
AGTim	alanine-glyoxylate transaminase (irreversible), mitochondrial	No
AGTix	alanine-glyoxylate transaminase (irreversible), (peroxisomal)	Yes
AHANDROSTANGLCte	glucuronidated compound transport	No
AHANDROSTANGLCtr	glucuronidated compound transport	No
AHC	adenosylhomocysteinase	Yes
AHCYStn	S-adenosyl-L-homocysteine nuclear transport	No
AHCYStr	S-Adenosyl-L-homocysteine intracellular diffusion	No
AHEXASE2ly	beta-N-acetylhexosaminidase, lysosomal	Yes
AHEXASEly	beta-N-acetylhexosaminidase, lysosomal	Yes
AICART	phosphoribosylaminoimidazolecarboxamide formyltransferase	Yes
AIRCr	phosphoribosylaminoimidazole carboxylase	No
AKGDm	2-oxoglutarate dehydrogenase	Yes
AKGMALtm	alpha-ketoglutarate/malate transporter	No
AKGt4_3	AKG transport via sodium symport	No
AKGtp	AKG transporter, peroxisome	No
AKR1C1	aldo-keto reductase family 1, member C1 (chlordecone reductase; 3-alpha hydroxysteroid dehydrogenase, type I; dihydrodiol dehydrogenase 4)	No
AKR1C41	aldo-keto reductase family 1, member C4 (chlordecone reductase; 3-alpha hydroxysteroid dehydrogenase, type I; dihydrodiol dehydrogenase 4)	No
AKR1C42	aldo-keto reductase family 1, member C4 (chlordecone reductase; 3-alpha hydroxysteroid dehydrogenase, type I; dihydrodiol dehydrogenase 4)	No
AKR1D	aldo-keto reductase family 1, member D1 (delta 4-3-ketosteroid-5-beta-reductase)	No
AKR1D2	aldo-keto reductase family 1, member D1 (delta 4-3-ketosteroid-5-beta-reductase)	No
ALAASNNaEx	L-alanine/L-asparagine Na-dependent exchange (Ala-L in)	No
ALACYSNaEx	L-alanine/L-cysteine Na-dependent exchange (Ala-L in)	No
ALADGLNexR	L-alanine/glutamine reversible exchange	No
ALADGLYexR	D-alanine/glycine reversible exchange	No
ALAGLNNaEx	L-alanine/L-glutamine Na-dependent exchange (Ala-L in)	No
ALAGLNexR	L-alanine/glutamine reversible exchange	No
ALAGLYexR	L-alanine/glycine reversible exchange	No
ALAR	alanine racemase	No
ALASERNaEx	L-alanine/L-serine Na-dependent exchange (Ala-L in)	No
ALASm	5-aminolevulinate synthase	No
ALATA_L	L-alanine transaminase	No
ALATHRNaEx	L-alanine/L-threonine Na-dependent exchange (Ala-L in)	No
ALAt2r	L-alanine reversible transport via proton symport	No
ALAt2rL	L-alanine reversible transport via proton symport (lysosome)	No
ALAt4	Alanine-Sodium symporter	No
ALAtN1	Alanine transport (Na, H coupled)	No
ALCD1	alcohol dehydrogenase (methanol)	No
ALCD21_D	alcohol dehydrogenase (D-1,2-propanediol)	No
ALCD21_L	alcohol dehydrogenase (L-1,2-propanediol)	No
ALCD22_D	alcohol dehydrogenase (D-lactaldehyde)	No
ALCD22_L	alcohol dehydrogenase (L-lactaldehyde)	No
ALCD2if	alcohol dehydrogenase, forward rxn (ethanol -> acetaldehyde)	No
ALCD2yf	alcohol dehydrogenase (ethanol, NADP), forward reaction	No
ALDD19x	aldehyde dehydrogenase (phenylacetaldehyde, NAD)	No
ALDD19x(P)	aldehyde dehydrogenase (phenylacetaldehyde, NADP)	No
ALDD20x	aldehyde dehydrogenase (indole-3-acetaldehyde, NAD)	Yes
ALDD20xm	aldehyde dehydrogenase (indole-3-acetaldehyde, NAD), mitochondrial	Yes
ALDD21	aldehyde dehydrogenase (pristanal, NAD)	Yes
ALDD2x	aldehyde dehydrogenase (acetaldehyde, NAD)	Yes
ALDD2xm	aldehyde dehydrogenase (acetylaldehyde, NAD), mitochondrial	Yes
ALDD2y	aldehyde dehydrogenase (acetaldehyde, NADP)	Yes
ALDSTRNte	aldosterone transport	No
ALDSTRNtm	aldosterone intracellular transport	No
ALKP	alkaline phosphatase	Yes
ALOX12	Arachidonate 12-lipoxygenase	No
ALOX12R	Arachidonate 12-lipoxygenase R	No
ALOX15	Arachidonate 15-lipoxygenase	No
ALOX5	Arachidonate 5-lipoxygenase	No
ALOX52	Arachidonate 5-lipoxygenase	No
ALR	Aldose reductase	No
ALR2	aldose reductase (methylglyoxal)	No
ALR3	aldose reductase (acetol)	No
AM6SAD	aminomuconate-semialdehyde dehydrogenase	No
AMACR2p	alpha-methylacyl-CoA racemase (reductase)	Yes
AMACR2r	alpha-methylacyl-CoA racemase (reductase)	Yes
AMACRp	alpha-methylacyl-CoA racemase	Yes
AMACRr	alpha-methylacyl-CoA racemase	Yes
AMANK	N-acetyl-D-mannosamine kinase	Yes
AMCOXO	2-aminomuconate reductase	No
AMETr	S-Adenosyl-L-methionine intracellular diffusion	No
AMETt2m	S-Adenosyl-L-methionine reversible transport, mitochondrial	No
AMETtn	S-adenosyl-L-methionine nuclear transport	No
AMPDA	Adenosine monophosphate deaminase	Yes
AMPTASECG	alanyl aminopeptidase (cys-gly)	No
AMPTASECGe	alanyl aminopeptidase (cys-gly) (e)	No
AMPtp	AMP transporter, peroxisome	No
AMPtr	AMP transporter, endoplasmic reticulum	No
AMY1e	alpha-amylase, extracellular (strch1 -> strch2)	Yes
AMY2e	alpha-amylase, extracellular (glygn2 -> glygn4)	Yes
ANDRSTRNGLCte	glucuronidated compound transport	No
ANDRSTRNte	androsterone transport	No
ANDRSTRNtr	androsterone intracellular transport	No
ANTIPYRENEte	xenobiotic transport	No
AOBUTDsm	L-2-amino-3-oxobutanoate decarboxylation, mitochondrial (spontaneous)	No
AP4AH1	Ap4A hydrolase, asymmetrically	No
APAT2rm	3-Aminopropanoate:2-oxoglutarate aminotransferase (m)	Yes
APNNOXte	xenobiotic transport	No
APOCF	Apocarboxylase formation	No
APOCFm	Apocarboxylase formation, mitochondrial	No
APOC_LYS_BTNP	proteolysis of apoC-Lys-btn	No
APOC_LYS_BTNPm	proteolysis of apoC-Lys-btn, mitochondrial	No
APPNNte	xenobiotic transport	No
APRGSTRNte	hydroxyprogesterone transport	No
APRTO2	N-acetylputrescine: oxygen oxireductase (deaminating)	No
AQCOBALt	Aquacob(III)alamin uptake	No
ARABR	arabinose reductase	No
ARAB_Lt	L-arabinoase extracellular transport	No
ARACHCOAtx	fatty acid intracellular transport	No
ARACHCPT1	carnitine transferase	Yes
ARACHCPT2	carnitine transferase	Yes
ARACHCRNt	transport into the mitochondria (carnitine)	Yes
ARACHDCOAtx	fatty acid intracellular transport	No
ARACHDt2	fatty acid transport via diffusion	No
ARACHDtr	intracellular transport	No
ARACHt	fatty acid transport via diffusion	No
ARGDCm	arginine decarboxylase (m)	No
ARGLYSex	Arginine/Lysine exchanger (Arg in)	No
ARGN	arginase	Yes
ARGNm	arginase (m)	No
ARGSL	argininosuccinate lyase	Yes
ARGSS	argininosuccinate synthase	Yes
ARGt4	L-arginine transport in via sodium symport	No
ARGtiDF	L-arginine transport via diffusion (extracellular to cytosol)	No
ARGtm	arginine mitochondrial transport via ornithine carrier	Yes
ARSA	Arylsulfatase A	Yes
ARTCOAL1	R group coenzyme a ligase	No
ARTCOAL2	R group coenzyme a ligase	No
ARTCOAL3	R group coenzyme a ligase	No
ARTFR11	R group artificial flux	No
ARTFR12	R group artificial flux (C16:1)	No
ARTFR13	R group artificial flux	No
ARTFR202	R group artificial flux (C18:3, n-3)	No
ARTFR203	R group artificial flux	No
ARTFR204	R group artificial flux	No
ARTFR205	R group artificial flux	No
ARTFR206	R group artificial flux	No
ARTFR207	R group artificial flux	No
ARTFR208	R group artificial flux	No
ARTFR209	R group artificial flux	No
ARTFR210	R group artificial flux	No
ARTFR211	R group artificial flux	No
ARTFR212	R group artificial flux	No
ARTFR213	R group artificial flux	No
ARTFR31	R group artificial flux	No
ARTFR32	R group artificial flux	No
ARTFR33	R group artificial flux	No
ARTFR34	R group artificial flux	No
ARTFR41	R group artificial flux	No
ARTFR42	R group artificial flux	No
ARTFR43	R group artificial flux	No
ARTFR44	R group artificial flux	No
ARTFR45	R group artificial flux	No
ARTFR46	R group artificial flux	No
ARTFR51	R group artificial flux	No
ARTFR52	R group artificial flux	No
ARTFR53	R group artificial flux	No
ARTFR54	R group artificial flux	No
ARTFR55	R group artificial flux	No
ARTFR56	R group artificial flux	No
ARTFR57	R group artificial flux	No
ARTFR61	R group artificial flux	No
ARTPLM1	R group to palmitate conversion	No
ARTPLM1m	R group to palmitate conversion	No
ARTPLM2	R group to palmitate conversion	No
ARTPLM2m	R group to palmitate conversion	No
ARTPLM3	R group to palmitate conversion	No
ARTPLM3m	R group to palmitate conversion	No
ASAH1	N-acylsphingosine amidohydrolase	Yes
ASCBOX	ascorbic acid oxidase	No
ASCBt	L-ascorbate transport via facilitated diffusion	No
ASCBt4	L-ascorbate transport via proton symport	No
ASNALANaEx	L-alanine/L-asparagine Na-dependent exchange (Asn-L in)	No
ASNCYSNaEx	L-cysteine/L-asparagine Na-dependent exchange (Asn-L in)	No
ASNGLNNaEx	L-glutamine/L-asparagine Na-dependent exchange (Asn-L in)	No
ASNNm	L-asparaginase (mitochondrial)	No
ASNS1	asparagine synthase (glutamine-hydrolysing)	No
ASNSERNaEx	L-serine/L-asparagine Na-dependent exchange (Asn-L in)	No
ASNTHRNaEx	L-threonine/L-asparagine Na-dependent exchange (Asn-L in)	No
ASNt4	L-asparagine transport in via sodium symport	No
ASNtN1	Asparagine transport (Na, H coupled)	No
ASNtm	L-asparagine transport, mitochondrial	No
ASP1DC	aspartate 1-decarboxylase	No
ASPCTr	aspartate carbamoyltransferase (reversible)	No
ASPDt6	D-aspartate transport via Na, H symport and K antiport	No
ASPDxt	D-aspartate transport, peroxisomal	No
ASPGLUm	aspartate-glutamate mitochondrial shuttle	Yes
ASPNATm	aspartate N-acetyltransferase, mitochondrial	No
ASPTA	aspartate transaminase	No
ASPTAm	aspartate transaminase	No
ASPt6	L-aspartate transport via Na, H symport and K antiport	No
ATP1ter	ADP/ATP transporter, endoplasmic reticulum	No
ATP2ter	AMP/ATP transporter, endoplasmic reticulum	No
ATPH1e	ATP diphosphohydrolase	No
ATPH2e	ATP diphosphohydrolase	No
ATPS4m	ATP synthase (four protons for one ATP)	No
ATPasel	V-type ATPase, H+ transporting, lysosomal	No
ATPtm	ADP/ATP transporter, mitochondrial	No
ATPtn	ATP diffusion in nucleus	No
ATPtx	ATP transporter, peroxisomal	No
AVITE1t	alpha-Tocopherol (Vit. E) transport	No
AVITE2t	alpha-tocotrienol (Vit. E) transport	No
A_MANASE	alpha-mannosidase	No
A_MANASEly	alpha-mannosidase, lysosomal	Yes
B3GALT3g	Beta-1,3-galactosyltransferase 3	No
B3GALT41g	Beta-1,3-galactosyltransferase 4	No
B3GALT42g	Beta-1,3-galactosyltransferase 4	No
B3GALT43g	Beta-1,3-galactosyltransferase 4	No
B3GALT44g	Beta-1,3-galactosyltransferase 4	No
B3GALT5g	Beta-1,3-galactosyltransferase 5	No
B3GALTg	Beta galactosyltransferase	No
B3GNT11g	UDP-GlcNAc:betaGal beta-1,3-N-acetylglucosaminyltransferase 1	No
B3GNT12g	UDP-GlcNAc:betaGal beta-1,3-N-acetylglucosaminyltransferase 1	No
B3GNT310g	UDP-GlcNAc:betaGal beta-1,3-N-acetylglucosaminyltransferase 3, Golgi apparatus	No
B3GNT311g	UDP-GlcNAc:betaGal beta-1,3-N-acetylglucosaminyltransferase 3, Golgi apparatus	No
B3GNT312g	UDP-GlcNAc:betaGal beta-1,3-N-acetylglucosaminyltransferase 3, Golgi apparatus	No
B3GNT313g	UDP-GlcNAc:betaGal beta-1,3-N-acetylglucosaminyltransferase 3, Golgi apparatus	No
B3GNT314g	UDP-GlcNAc:betaGal beta-1,3-N-acetylglucosaminyltransferase 3, Golgi apparatus	No
B3GNT315g	UDP-GlcNAc:betaGal beta-1,3-N-acetylglucosaminyltransferase 3, Golgi apparatus	No
B3GNT31g	UDP-GlcNAc:betaGal beta-1,3-N-acetylglucosaminyltransferase 3, Golgi apparatus	No
B3GNT32g	UDP-GlcNAc:betaGal beta-1,3-N-acetylglucosaminyltransferase 3, Golgi apparatus	No
B3GNT33g	UDP-GlcNAc:betaGal beta-1,3-N-acetylglucosaminyltransferase 3, Golgi apparatus	No
B3GNT34g	UDP-GlcNAc:betaGal beta-1,3-N-acetylglucosaminyltransferase 3, Golgi apparatus	No
B3GNT35g	UDP-GlcNAc:betaGal beta-1,3-N-acetylglucosaminyltransferase 3, Golgi apparatus	No
B3GNT36g	UDP-GlcNAc:betaGal beta-1,3-N-acetylglucosaminyltransferase 3, Golgi apparatus	No
B3GNT37g	UDP-GlcNAc:betaGal beta-1,3-N-acetylglucosaminyltransferase 3, Golgi apparatus	No
B3GNT38g	UDP-GlcNAc:betaGal beta-1,3-N-acetylglucosaminyltransferase 3, Golgi apparatus	No
B3GNT39g	UDP-GlcNAc:betaGal beta-1,3-N-acetylglucosaminyltransferase 3, Golgi apparatus	No
B3GNT51g	UDP-GlcNAc:betaGal beta-1,3-N-acetylglucosaminyltransferase 5	No
BAAT1x	bile acid Coenzyme A: amino acid N-acyltransferase	Yes
BAAT2x	bile acid Coenzyme A: amino acid N-acyltransferase	Yes
BAAT3x	bile acid Coenzyme A: amino acid N-acyltransferase	Yes
BAAT4x	bile acid Coenzyme A: amino acid N-acyltransferase	Yes
BAAT5x	bile acid Coenzyme A: amino acid N-acyltransferase	Yes
BACCL	biotin-[acetyl-CoA-carboxylase] ligase	Yes
BACCLm	biotin-[acetyl-CoA-carboxylase] ligase, mitochondrial	Yes
BALAVECSEC	B-alanine secretion via secretory vesicle (ATP driven)	No
BALAtmr	Beta-alanine reversible mitochondrial transport (diffusion)	No
BAMPPALDOX	beta-Aminopropion aldehyde:NAD+ oxidoreductase	Yes
BAMPPALDOXm	beta-Aminopropion aldehyde:NAD+ oxidoreductase (m)	Yes
BBHOX	4-Trimethylammoniobutanoate,2-oxoglutarate:oxygen oxidoreductase (3-hydroxylating)	No
BCDO	beta-Carotene dioxygenase	No
BDG2HCGHD	beta-D-Glucosyl-2-coumarinate glucohydrolase	No
BDHm	(R)-3-Hydroxybutanoate:NAD+ oxidoreductase	No
BDMT_L	GDPmannose:chitobiosyldiphosphodolichol beta-D-mannosyltransferase (liver)	Yes
BDMT_U	GDPmannose:chitobiosyldiphosphodolichol beta-D-mannosyltransferase (uterus)	Yes
BETALDHx	betaine-aldehyde dehydrogenase	No
BETALDHxm	betaine-aldehyde dehydrogenase, mitochondrial	No
BHBt	(R)-3-Hydroxybutanoate transport via H+ symport	No
BHBtm	(R)-3-Hydroxybutanoate mitochondrial transport via H+ symport	No
BHMT	betaine-homocysteine S-methyltransferase	No
BILDGLCURt	bilirubin beta-diglucuronide transport via bicarbonate countertransport	No
BILDGLCURte	bilirubin beta-diglucuronide transport MDR	No
BILDGLCURtr	glucuronidated compound transport	No
BILGLCURt	bilirubin monoglucuronide transport via bicarbonate countertransport	No
BILGLCURte	bilirubin monoglucuronide transport MDR	No
BILGLCURtr	glucuronidated compound transport	No
BILIRED	Nad(p)h biliverdin reductase	No
BILIRUBt2	bilirubin transport via bicarbonate countertransport	No
BILIRUBtr	lipid, flip-flop intracellular transport	No
BIOCYTtn	biocytin transport, nuclear	No
BMTer_L	B mannosyltransferase, endoplasmic reticulum	No
BMTer_U	B mannosyltransferase, endoplasmic reticulum	No
BPNT	3',5'-bisphosphate nucleotidase	No
BPNT2	3',5'-bisphosphate nucleotidase (paps)	No
BTND1	biotinidase (biotin)	Yes
BTND1n	biotinidase (biotin), nuclear	Yes
BTNDe	biotinidase (biotin), extracellular	Yes
BTNDm	biotinidase (biotin), mitochondrial	Yes
BTNPL	holocarboxylase synthestase (biotin protein ligase)	Yes
BTNPLm	holocarboxylase synthestase (biotin protein ligase), mitochondrial	Yes
BTNt2	Biotin reversible transport via proton symport	No
BTNt2m	Biotin reversible transport via proton symport, mitochondria	No
BTNt3i	Biotin transport via sodium symport	No
BTNt4i	Biotin uptake (antiport)	No
BTNtn	Biotin transport, nuclear	No
BUP2	beta-ureidopropionase (D-3-amino-isobutanoate forming)	Yes
BUTt2m	Butyrate mitochondrial transport via proton symport, reversible	No
BUTt2r	Butyrate transport via proton symport, reversible	No
BVITEt	beta-Tocopherol (Vit. E) transport	No
BZt	benzoate transport (diffusion)	No
BZtr	Benzene transporter, endoplasmic reticulum	No
B_MANNASEly	beta-mannosidase, lysosomal	Yes
C110CPT2m	C110 transport into the mitochondria	No
C14STRr	C-14 sterol reductase	No
C160CPT1	carnitine O-palmitoyltransferase	Yes
C160CPT2	C160 transport into the mitochondria	Yes
C160CRNt	C160 transport into the mitochondria	Yes
C161CPT1	carnitine O-palmitoyltransferase	Yes
C161CPT12	carnitine O-palmitoyltransferase	Yes
C161CPT2	C161 transport into the mitochondria	Yes
C161CPT22	C161 transport into the mitochondria	Yes
C161CRN2t	C161 transport into the mitochondria	Yes
C161CRNt	C161 transport into the mitochondria	Yes
C180CPT1	carnitine O-stearoyl transferase	Yes
C180CPT2	carnitine O-stearoyl transferase	Yes
C180CRNt	C180 transport into the mitochondria	Yes
C181CPT1	carnitine octadecenoyl transferase	Yes
C181CPT2	carnitine octadecenoyl transferase	Yes
C181CRNt	C181 transport into the mitochondria	Yes
C204CPT1	carnitine C20:4 transferase	Yes
C204CPT2	arachidonic acid transport into the mitochondria	Yes
C204CRNt	arachidonic acid transport into the mitochondria	No
C226COAtx	fatty acid intracellular transport	No
C226CPT1	carnitine C22:6 transferase	Yes
C226CPT2	C226 transport into the mitochondria	Yes
C226CRNt	C226 transport into the mitochondria	No
C2M26DCOAHLm	cis-2-Methyl-5-isopropylhexa-2,5-dienoyl-CoA hydro-lyase (m)	Yes
C2M26DCOAHLx	cis-2-Methyl-5-isopropylhexa-2,5-dienoyl-CoA hydro-lyase (x)	No
C3STDH1Pr	C-3 sterol dehydrogenase (4-methylzymosterol)	Yes
C3STDH1r	C-3 sterol dehydrogenase (4-methylzymosterol)	Yes
C3STKR2r	C-3 sterol keto reductase (zymosterol)	Yes
C4STMO1r	C-4 sterol methyl oxidase (4,4-dimethylzymosterol)	No
C4STMO2Pr	C-4 methyl sterol oxidase	Yes
C4STMO2r	C-4 methyl sterol oxidase	Yes
CAATPS	Ca ATPase	No
CAMPt	cAMP transport (ATP-dependent)	No
CAROtr	beta-carotene transport via diffusion	No
CARVEOLte	xenobiotic transport	No
CAT2p	catalase A, peroxisomal (ethanol)	Yes
CATm	catalase	Yes
CATp	catalase A, peroxisomal	Yes
CAt7r	calcium / sodium antiporter (1:3), reversible	No
CBL2OR	NADH:cob(III)alamine oxidoreductase	No
CBL2tm	Cob(II)alamine transport, mitochondrial	Yes
CBLATm	cob(I)alamin adenosyltransferase, mitochondrial	Yes
CBPPer	Carbamoyl phosphate phosphotransferase, endoplasmic reticulum	Yes
CBPS	carbamoyl-phosphate synthase (glutamine-hydrolysing)	No
CBPSam	carbamoyl-phosphate synthase (ammonia) (mitochondria	Yes
CBPter	carbamoyl phosphate transport, endoplasmic reticulum	No
CBR1	Carbonyl reductase [NADPH] 1	No
CBR2	Carbonyl reductase [NADPH] 1	No
CCA_D3t	Calcitroic acid transport from cytosol	No
CCA_D3tm	Calcitroic acid transport from mitochondria	No
CDIPTr	phosphatidylinositol synthase (Homo sapiens)	No
CDPDAGtm	intracellular transport	No
CDS	phosphatidate cytidylyltransferase	No
CDSm	phosphatidate cytidylyltransferase	No
CEPTC	choline phosphotransferase	No
CEPTE	ethanolamine phosphotransferase	No
CERK	Ceramide kinase	No
CERT1gt	ceramide transport protein	No
CERT1rt	ceramide transport protein	No
CERT2gt	ceramide transport protein	No
CERT2rt	ceramide transport protein	No
CGLYt3(2)	Cys-Gly transport in via proton symport	No
CGMPt	cGMP transport (ATP-dependent)	No
CH25H	cholesterol 25-hydroxylase	No
CHAT	Choline O-acetyltransferase	No
CHATn	Choline O-acetyltransferase	No
CHLP	choline phosphate phosphatase	No
CHLPCTD	choline phosphate cytididyltransferase	No
CHLtm	choline transport via diffusion (cytosol to mitochondria)	No
CHOLATEt	cholate transport via bicarbonate countertransport	No
CHOLATEt2	cholate transport via sodium cotransport	No
CHOLATEt3	ABC bile acid transporter	No
CHOLD2m	choline dehydrogenase (FAD acceptor), mitochondrial	No
CHOLK	Choline kinase	No
CHOLPtg	choline phosphate intracellular transport	No
CHOLPtl	choline phosphate intracellular transport	No
CHOLt4	choline, sodium cotransport	No
CHOLtg	choline intracellular transport	No
CHOLtn	Choline transport, nuclear through pores	No
CHOLtr	choline intracellular transport	No
CHOLtu	Choline uniport	Yes
CHSTEROLSULT	steroid sulfotransferase	No
CHSTEROLt	cholesterol efflux (ATP depedent)	Yes
CHSTEROLt1	cholesterol intracellular transport	No
CHSTEROLt2	cholesterol intracellular transport	No
CHSTEROLt3	cholesterol intracellular transport	No
CHSTEROLtg	cholesterol efflux (ATP depedent), golgi	Yes
CHTNASE	chitinase	Yes
CHTNASEe	chitinase, extracellular	No
CITL	Citrate lyase	No
CITMCOAHm	L-Citramalyl-CoA hydro-lyase, mitochondrial	No
CITMCOALm	L-Citramalyl-CoA pyruvate-lyase	No
CITRtm	citrulline mitochondrial transport via proton antiport	Yes
CITt4_2	citrate transport via sodium symport	No
CITt4_4	citrate transport via sodium symport	No
CITtam	citrate transport, mitochondrial	No
CITtbm	citrate transport, mitochondrial	No
CK	ATP Creatine kinase	No
CKc	ATP Creatine kinase (c)	No
CLFORtex	chloride transport via formate countertransport	No
CLFORtex2	chloride transport via formate countertransport (2:1)	No
CLHCO3tex2	chloride transport via bicarbonate countertransport (2:1)	No
CLHCOtex	chloride transport via bicarbonate countertransport	No
CLI2tex	chloride transport via iodide countertransport	No
CLOHtex2	chloride transport via hydroxide countertransport (2:1)	No
CLOXAtex2	chloride transport via oxalate countertransport (2:1)	No
CLPNDCOAtx	fatty acid intracellular transport	No
CLPNDCPT1	carnitine O-palmitoyltransferase	Yes
CLPNDCPT2	carnitine transferase	Yes
CLPNDCRNt	transport into the mitochondria (carnitine)	Yes
CLPNDt	fatty acid transport via diffusion	No
CLS_hs	cardiolipin synthase (homo sapiens)	No
CMPACNAtg	CMP-Sia Golgi transport via CMP antiport	No
CMPACNAtn	CMP-Sia nuclear export	No
CMPSAS	CMP sialic acid synthase	No
CMPSASn	CMP sialic acid synthase, nuclear	No
CO2t	CO2 transporter via diffusion	No
CO2ter	CO2 endoplasmic reticular transport via diffusion	No
CO2tg	CO2 Golgi transport	No
CO2tm	CO2 transport (diffusion), mitochondrial	No
CO2tn	CO2 nuclear transport via diffusion	No
CO2tp	CO2 peroxisomal transport	No
COAtl	CoA transport in lysosome via diffusion	No
COAtm	CoA transporter	No
COAtn	coenzyme A transport, nuclear	No
COAtp	coenzyme A transport, peroxisomal	No
COAtr	COA transporter, endoplasmic reticulum	No
COKECBESr	Carboxylesterase (cocaine) (er)	No
COQ3m	methyltransferase COQ3	No
COQ5m	Ubiquinone biosynthesis methyltransferase COQ5	No
COQ6m	Ubiquinone biosynthesis monooxgenase COQ6	No
COQ7m	Ubiquinone biosynthesis COQ7	No
CORE2GTg	Core 2 acetylglucosaminyltransferase, Golgi apparatus	No
CORE3GTg	Core 3 beta-GlcNAc-transferase, Golgi apparatus	No
CORE4GTg	Core 4 beta6-GalNAc-transferase, Golgi apparatus	No
CORE5GTg	Core 5 alpha-GalNAc-transferase, Golgi apparatus	No
CORE6GTg	Core 6 beta-GlcNAc-transferase A, Golgi apparatus	No
CORE7GTg	Core 7 alpha-GalNAc-transferase, Golgi apparatus	No
CORE8GTg	N-acetylgalactosamine 3-alpha-galactosyltransferase, Golgi apparatus	No
COUCOAFm	p-coumaroyl-CoA formation	No
COUMARINte	xenobiotic transport	No
COt	CO transporter via diffusion	No
CPCTDTX	choline-phosphate cytidylyltransferase	No
CPPPGO	coproporphyrinogen oxidase (O2 required)	No
CREATt4(2)r	Creatine transport (sodium symport) (2:1)	Yes
CREATtmdiffir	Creatine transport to/from mitochondria via diffusion	No
CRMPte	crmp hs transport	No
CRNCAR3tp	carnitine-propcarnitine carrier, peroxisomal	No
CRNCARtp	carnitine-acetylcarnitine carrier, peroxisomal	No
CRNt	L-carnitine reversible transport	Yes
CRNtHa	L-carnitine outward transport (H+ antiport)	No
CRNtim	L-carnitine transport out of mitochondria via diffusion	Yes
CRNtuIR	L-carnitine inward uniport	No
CRNtuNa	L-carnitine inward transport by Na+ symport	Yes
CRNtx	carnitine transport peroxisome to mitochondria	No
CRTNsyn	Creatinine synthase	No
CRTSLtm	cortisol intracellular transport	No
CRTSLtr	cortisol intracellular transport	No
CRTSTRNtm	corticosterone intracellular transport	No
CRTSTRNtr	corticosterone intracellular transport	No
CRVNCtr	fatty acid transport via diffusion	No
CSAPASEly	chondroitin sulfate A proteoglycan protease, lysosome (endosome)	No
CSBPASEly	chondroitin sulfate B proteoglycan protease, lysosome (endosome)	No
CSCPASEly	chondroitin sulfate C proteoglycan protease, lysosome (endosome)	No
CSDPASEly	chondroitin sulfate D proteoglycan protease, lysosome (endosome)	No
CSEPASEly	chondroitin sulfate E proteoglycan protease, lysosome (endosome)	No
CSNAT2m	carnitine O-aceyltransferase, mitochondrial	No
CSNAT2x	carnitine dimethyl nonanoyl transferase, revsible, peroxisomal	No
CSNAT3x	carnitine O-aceyltransferase, peroxisomal	No
CSNATer	carnitine O-acetyltransferase, endolasmic reticulum	No
CSNATm	carnitine O-aceyltransferase, mitochondrial	No
CSNATp	carnitine O-acetyltransferase, reverse direction, peroxisomal	No
CSNATr	carnitine O-acetyltransferase	No
CSND	Cytosine deaminase	No
CSNt	cytosine transport via facilated diffusion	No
CSPG_At	chondroitin sulfate A transport, golgi to extracellular	No
CSPG_Atly	chondroitin sulfate A transport, extracellular to lysosome	No
CSPG_Bt	chondroitin sulfate B transport, golgi to extracellular	No
CSPG_Btly	chondroitin sulfate B transport, extracellular to lysosome	No
CSPG_Ct	chondroitin sulfate C transport, golgi to extracellular	No
CSPG_Ctly	chondroitin sulfate C transport, extracellular to lysosome	No
CSPG_Dt	chondroitin sulfate D transport, golgi to extracellular	No
CSPG_Dtly	chondroitin sulfate D transport, extracellular to lysosome	No
CSPG_Et	chondroitin sulfate E transport, golgi to extracellular	No
CSPG_Etly	chondroitin sulfate E transport, extracellular to lysosome	No
CSm	citrate synthase	No
CTPS1	CTP synthase (NH3)	No
CTPS2	CTP synthase (glutamine)	No
CTPtn	CTP diffusion in nucleus	No
CYANSTm	Cyanide sulfurtransferase, mitochondrial	No
CYANt	Cyanide transport via diffusion (extracellular to cytosol)	No
CYANtm	Cyanide transport via diffusion (mitochondrial)	No
CYOOm3	cytochrome c oxidase, mitochondrial Complex IV	No
CYOR_u10m	ubiquinol-6 cytochrome c reductase, Complex III	No
CYSALANaEx	L-alanine/L-cysteine Na-dependent exchange (Cys-L in)	No
CYSAMO	Cysteamine oxygenase	No
CYSASNNaEx	L-cysteine/L-asparagine Na-dependent exchange (Cys-L in)	No
CYSGLNNaEx	L-cysteine/L-glutamine Na-dependent exchange (Cys-L in)	No
CYSGLTH	Glutathione:cystine oxidoreductase	No
CYSGLUexR	L-cysteine/L-glutamine reversible exchanger	No
CYSGLYex	L-cysteine/glycine exchanger	No
CYSGLYexR	L-cysteine/glycine reversible exchanger	No
CYSLYSL	L-Cystine Lysteine-lyase (deaminating)	No
CYSO	cysteine oxidase	No
CYSSERNaEx	L-serine/L-cysteine Na-dependent exchange (Cys-L in)	No
CYSTA	cysteine transaminase	No
CYSTAm	cysteine transaminase (mitochondrial)	No
CYSTGL	cystathionine g-lyase	Yes
CYSTGLUex	L-cystine/L-glutamate exchanger	No
CYSTHRNaEx	L-cysteine/L-threonine Na-dependent exchange (Cys-L in)	No
CYSTS	cystathionine beta-synthase	Yes
CYSTSERex	L-cystine/glycine exchanger (cystine in)	Yes
CYSt4	L-cysteine reversible transport via sodium symport	No
CYStec	L-cysteine transport via diffusion (extracellular to cytosol)	No
CYTD	cytidine deaminase	No
CYTDK1	cytidine kinase (ATP)	No
CYTDK2m	cytidine kinase (ATP), mitochondrial	No
CYTDn	cytidine deaminase, nuclear	No
CYTDt	cytidine facilated transport in cytosol	No
CYTDt4	cytidine transport in via sodium symport	No
CYTDt5	cytidine transport (1:2 Na/cytd cotransport)	No
CYTDtl	Cytidine facilated transport from lysosome	No
CYTDtm	cytidine facilated transport in mitochondria	No
CYTDtn	cytidine transport in nucleus	No
CYTK1	cytidylate kinase (CMP)	No
CYTK10	cytidylate kinase (CMP,dGTP)	No
CYTK10n	cytidylate kinase (CMP,dGTP),nuclear	No
CYTK11	cytidylate kinase (dCMP,dGTP)	No
CYTK11n	cytidylate kinase (dCMP,dGTP),nuclear	No
CYTK12	cytidylate kinase (dCMP,dCTP)	No
CYTK12n	cytidylate kinase (dCMP,dCTP),nuclear	No
CYTK13	cytidylate kinase (dCMP,dATP)	No
CYTK13n	cytidylate kinase (dCMP,dATP),nuclear	No
CYTK14	cytidylate kinase (dCMP,UTP)	No
CYTK14n	cytidylate kinase (dCMP,CTP),nuclear	No
CYTK1m	cytidylate kinase (CMP),mitochondrial	No
CYTK1n	cytidylate kinase (CMP),nuclear	No
CYTK2	cytidylate kinase (dCMP)	No
CYTK2n	cytidylate kinase (dCMP),nuclear	No
CYTK3	cytidylate kinase (CMP)(GTP)	No
CYTK3n	cytidylate kinase (dCMP,CTP),nuclear	No
CYTK4	cytidylate kinase (dCMP)(GTP)	No
CYTK4n	cytidylate kinase (dCMP,GTP),nuclear	No
CYTK5	cytidylate kinase (dCMP)	No
CYTK5n	cytidylate kinase (CMP),nuclear	No
CYTK6	cytidylate kinase (CMP,CTP)	No
CYTK6n	cytidylate kinase (CMP,CTP),nuclear	No
CYTK7	cytidylate kinase (CMP,UTP)	No
CYTK7n	cytidylate kinase (CMP,UTP),nuclear	No
CYTK8	cytidylate kinase (CMP,dATP)	No
CYTK8n	cytidylate kinase (CMP,dATP),nuclear	No
CYTK9	cytidylate kinase (CMP,dCTP)	No
CYTK9n	cytidylate kinase (CMP,dCTP),nuclear	No
D3AIBTm	D-3-Amino-isobutanoate:pyruvate aminotransferase, mitochondrial	No
DADA	Deoxyadenosine deaminase	Yes
DADAe	Deoxyadenosine deaminase, extracellular	Yes
DADNK	deoxyadenosine kinase	No
DADNt4	deoxyadenosine transport via diffusion	No
DAGK_hs	Diacylglycerol phosphate kinase (homo sapiens)	No
DAGKn_hs	Diacylglycerol phosphate kinase (homo sapiens)	No
DAG_HSter	diacylglycerol ER export	No
DALAOXx	D-Alanine Oxidase (x)	No
DALAt2r	D-alanine transport via proton symport	No
DALAt2rL	D-alanine transport via proton symport (lysosome)	No
DALAxt	D-Alanine transport to perixosome	No
DARGOp	D-arginine oxidase, perixosomal	No
DASCBH	L-Dehydroascorbate lactonohydrolase	No
DASCBR	dehydroascorbate reductase	No
DASPO1p	D-aspartate oxidase, peroxisomal	No
DATPtn	dATP diffusion in nucleus	No
DCIm	dodecenoyl-Coenzyme A delta isomerase	No
DCK1m	Deoxycytidine kinase, mitochondrial (ATP)	No
DCK1n	Deoxycytidine kinase, nuclear (ATP)	No
DCK2n	Deoxycytidine kinase, nuclear (UTP)	No
DCMPDA	dCMP deaminase	No
DCSPTN1COAtx	fatty acid intracellular transport	No
DCSPTN1CPT1	carnitine O-palmitoyltransferase	Yes
DCSPTN1CPT2	carnitine transferase	Yes
DCSPTN1CRNt	transport into the mitochondria (carnitine)	Yes
DCSPTN1t	fatty acid transport via diffusion	No
DCT	Dopachrome tautomerase	No
DCTPtn	dCTP diffusion in nucleus	No
DCYTD	deoxycytidine deaminase	No
DCYTDn	deoxycytidine deaminase, nuclear	No
DCYTt	deoxycytidine transport via diffusion	No
DDPGAm	2-dehydro-3-deoxy-phosphogluconate aldolase, mitochondrial	No
DEBRISOQUINEt	debrisoquine uniport	No
DECDPtm	lipid, flip-flop intracellular transport	No
DEDOLP1_L	dehydrodolichol diphosphate phosphatase (liver)	No
DEDOLP1_U	dehydrodolichol diphosphate phosphatase (uterus)	No
DEDOLP2_L	dehydrodolichol phosphate phosphatase (liver)	No
DEDOLP2_U	dehydrodolichol phosphate phosphatase (uterus)	No
DEDOLR_L	dehydrodolichol reductase (liver)	No
DEDOLR_U	dehydrodolichol reductase (uterus)	No
DESAT16_2	palmitoyl-CoA desaturase (n-C16:0CoA -> n-C16:1CoA)	No
DESAT18_10	fatty acyl-CoA desaturase (n-C18:2CoA -> n-C18:3CoA)	No
DESAT18_3	stearoyl-CoA desaturase (n-C18:0CoA -> n-C18:1CoA)	No
DESAT18_4	stearoyl-CoA desaturase (n-C18:0CoA -> n-C18:1CoA)	No
DESAT18_5	stearoyl-CoA desaturase (n-C18:0CoA -> n-C18:1CoA)	No
DESAT18_6	fatty acyl-CoA desaturase (n-C18:1CoA -> n-C18:2CoA)	No
DESAT18_7	fatty acyl-CoA desaturase (n-C18:1CoA -> n-C18:2CoA)	No
DESAT18_8	fatty acyl-CoA desaturase (n-C18:1CoA -> n-C18:2CoA)	No
DESAT18_9	fatty acyl-CoA desaturase (n-C18:2CoA -> n-C18:3CoA)	No
DESAT20_1	fatty acyl-CoA desaturase (n-C20:3CoA -> n-C20:4CoA)	No
DESAT20_2	fatty acyl-CoA desaturase (n-C20:4CoA -> n-C20:5CoA)	No
DESAT22_1p	fatty acyl-CoA desaturase (n-C22:4CoA -> n-C22:5CoA)	No
DESAT22_2p	fatty acyl-CoA desaturase (n-C22:5CoA -> n-C22:6CoA)	No
DESAT24_1	fatty acyl-CoA desaturase (n-C24:5CoA -> n-C24:6CoA)	No
DGAT	diacylglycerol acyltransferase	No
DGCHOLte	bile acid intracellular transport	No
DGCHOLtx	bile acid intracellular transport	No
DGK1	deoxyguanylate kinase (dGMP:ATP)	No
DGK2m	deoxyguanylate kinase (dGMP:dATP) (mitochondrial)	No
DGNSKm	deoxyguanosine kinase	No
DGSNt	deoyguanosine transport via diffusion	No
DGSNtm	deoyguanosine transport in mitochondria	No
DGTPtn	dGTP diffusion in nucleus	No
DGULND	dehydro-L-gulonate decarboxylase	No
DHAAt1r	dehydroascorbate transport (uniport)	Yes
DHAPA	dihydroxyacetone phosphate acyltransferase	No
DHAPAx	dihydroxyacetone phosphate acyltransferase	No
DHCHOLESTANATEtm	lipid, flip-flop intracellular transport	No
DHCR241r	24-dehydrocholesterol reductase [Precursor]	Yes
DHCR242r	24-dehydrocholesterol reductase [Precursor]	Yes
DHCR243r	24-dehydrocholesterol reductase [Precursor]	Yes
DHCR71r	7-dehydrocholesterol reductase	No
DHCR72r	7-dehydrocholesterol reductase	No
DHCRD1	dihydroceramide desaturase	No
DHCRD2	dihydroceramide desaturase	No
DHDPBMTm	dihydroxydecaprenylbenzoate methyltransferase	No
DHEASULT	Dehydroepiandrosterone sulfotransferase	No
DHEASt	dehydroepiandrosterone sulfate transport via bicarbonate countertransport	No
DHEAStr	dheas intracellular transport	No
DHFR	dihydrofolate reductase	No
DHFtl	dihydrofolate reversible lysosomal transport	No
DHFtm	dihydrofolate reversible mitochondrial transport	No
DHORD9	dihydoorotic acid dehydrogenase (quinone10)	No
DHORTS	dihydroorotase	No
DHPM1	dihydropyrimidinase (5,6-dihydrouracil)	Yes
DHPM2	dihydropyrimidinase (dihydrothymine)	No
DHPR	6,7-dihydropteridine reductase	Yes
DHPR2	6,7-dihydropteridine reduction	No
DIDPtn	dIDP nuclear transport	No
DIGALSGALSIDEte	digalsgalside hs transport	No
DIGALSGALSIDEtg	digalsgalside hs intracellular transport	No
DIGALSIDEtg	digalside hs intracellular transport	No
DIGALSIDEtl	digalside hs intracellular transport	No
DINt	deoxyinosine transport via diffusion	No
DITPtn	dITP nuclear transport	No
DKMPPD	2,3-diketo-5-methylthio-1-phosphopentane degradation reaction	No
DLNLCGCPT1	carnitine O-palmitoyltransferase	Yes
DLNLCGCPT2	carnitine transferase	Yes
DLNLCGCRNt	transport into the mitochondria (carnitine)	Yes
DLNLCGt	fatty acid transport via diffusion	No
DMANTIPYRINEte	xenobiotic transport	No
DMATT	dimethylallyltranstransferase	No
DMATTx	dimethylallyltranstransferase	No
DMGDHm	dimethylglycine dehydrogenase, mitochondrial	Yes
DMGtm	dimethylglycine transport via diffusion (cytosol to mitochondria)	No
DMHPTCRNCPT1	carnitine fatty-acyl transferase	No
DMHPTCRNCPT2	2,6 dimethylheptanoly CoA carnitine transferase	No
DMHPTCRNt	2,6 dimethylheptanoyl crn transport	No
DMHPTCRNte	2,6 dimethylheptanoyl carnitine transport	No
DM_13_cis_oretn(n)	13-cis-oxo-retinoic acid demand	No
DM_13_cis_retn(n)	13-cis-retinoate demand	No
DM_Asn_X_Ser/Thr(ly)	DM Asn-X-Ser/Thr(ly)	No
DM_Ser/Thr(ly)	DM Ser/Thr(ly)	No
DM_Ser_Gly/Ala_X_Gly(ly)	DM Ser-Gly/Ala-X-Gly(ly)	No
DM_avite1_c	alpha-Tocopherol demand	No
DM_avite2_c	alpha-Tocotrienol demand	No
DM_bvite_c	beta-tocopherol demand	No
DM_datp(m)	dATP demand	No
DM_datp(n)	DM datp(n)	No
DM_dctp(m)	dCTP demand	No
DM_dctp(n)	DM dctp(n)	No
DM_dgtp(m)	DM dgtp(m)	No
DM_dgtp(n)	DM dgtp(n)	No
DM_dsT_antigen(g)	DM dsT antigen(g)	No
DM_dttp(m)	dTTP demand	No
DM_dttp(n)	DM dttp(n)	No
DM_ethamp(r)	Ethanolamine phosphate demand	No
DM_gpi_sig(er)	DM gpi sig(er)	No
DM_hretn(n)	4 hydroxy retinoic acid demand	No
DM_kdn_c	DM kdn(c)	No
DM_melanin_c	DM melanin(c)	No
DM_oretn(n)	4-oxo-retonoic acid demand	No
DM_sTn_antigen(g)	DM sTn antigen(g)	No
DM_sprm_c	DM sprm(c)	No
DM_yvite_c	gamma-Tocopherol demand	No
DNADDP	Deaminido NAD diphosphatase	No
DNADtn	dNAD transport, nuclear trhough pore	No
DNAMTSEn	DNA (cytosine-5-)-methyltransferase, nucleus	No
DNAMTn	DNA (cytosine-5-)-methyltransferase, nucleus	No
DNDPt10m	dADP transport via dCDP antiport	Yes
DNDPt11m	dADP transport via dGDP antiport	Yes
DNDPt12m	dADP transport via ADP antiport	Yes
DNDPt13m	dADP transport via ATP antiport	Yes
DNDPt14m	dUDP transport via dTDP antiport	Yes
DNDPt15m	dUDP transport via dGDP antiport	Yes
DNDPt16m	dUDP transport via dADP antiport	Yes
DNDPt17m	dUDP transport via dCDP antiport	Yes
DNDPt18m	dUDP transport via ADP antiport	Yes
DNDPt19m	dUDP transport via ATP antiport	Yes
DNDPt1m	dATP transport via ADP antiport	Yes
DNDPt20m	dTDP transport via ATP antiport	Yes
DNDPt21m	dTDP transport via ADP antiport	Yes
DNDPt22m	dTDP transport via dUDP antiport	Yes
DNDPt23m	dTDP transport via dGTP antiport	Yes
DNDPt24m	dTDP transport via dADP antiport	Yes
DNDPt25m	dTDP transport via dCDP antiport	Yes
DNDPt26m	dCDP transport via dUDP antiport	Yes
DNDPt27m	dCDP transport via dTDP antiport	Yes
DNDPt28m	dCDP transport via dGDP antiport	Yes
DNDPt29m	dCDP transport via dADP antiport	Yes
DNDPt2m	dATP transport via ATP antiport	Yes
DNDPt30m	dCDP transport via ADP antiport	Yes
DNDPt31m	dCDP transport via ATP antiport	Yes
DNDPt32m	dGDP transport via ATP antiport	Yes
DNDPt33m	dGDP transport via dUDP antiport	Yes
DNDPt34m	dGDP transport via dTDP antiport	Yes
DNDPt35m	dGDP transport via dADP antiport	Yes
DNDPt36m	dGDP transport via dCDP antiport	Yes
DNDPt37m	dUTP transport via dTDP antiport	Yes
DNDPt38m	dUTP transport via dUDP antiport	Yes
DNDPt39m	dUTP transport via dGDP antiport	Yes
DNDPt3m	dATP transport via dCDP antiport	Yes
DNDPt40m	dUTP transport via dADP antiport	Yes
DNDPt41m	dUTP transport via dCDP antiport	Yes
DNDPt42m	dUTP transport via ADP antiport	Yes
DNDPt43m	dUTP transport via ATP antiport	Yes
DNDPt44m	dTTP transport via ATP antiport	Yes
DNDPt45m	dTTP transport via ADP antiport	Yes
DNDPt46m	dTTP transport via dUDP antiport	Yes
DNDPt47m	dTTP transport via dTDP antiport	Yes
DNDPt48m	dTTP transport via dGDP antiport	Yes
DNDPt49m	dTTP transport via dADP antiport	Yes
DNDPt4m	dATP transport via dUDP antiport	Yes
DNDPt50m	dTTP transport via dCDP antiport	Yes
DNDPt51m	dCTP transport via dCDP antiport	Yes
DNDPt52m	dCTP transport via dUDP antiport	Yes
DNDPt53m	dCTP transport via dGDP antiport	Yes
DNDPt54m	dCTP transport via dADP antiport	Yes
DNDPt55m	dCTP transport via ADP antiport	Yes
DNDPt56m	dCTP transport via ATP antiport	Yes
DNDPt57m	dGTP transport via ATP antiport	Yes
DNDPt58m	dGTP transport via ADP antiport	Yes
DNDPt59m	dGTP transport via dADP antiport	Yes
DNDPt5m	dATP transport via dTDP antiport	Yes
DNDPt60m	dGTP transport via dUDP antiport	Yes
DNDPt61m	dGTP transport via dTDP antiport	Yes
DNDPt62m	dGTP transport via dGDP antiport	Yes
DNDPt63m	dGTP transport via dCDP antiport	Yes
DNDPt6m	dATP transport via dGDP antiport	Yes
DNDPt7m	dATP transport via dADP antiport	Yes
DNDPt8m	dADP transport via dUDP antiport	Yes
DNDPt9m	dADP transport via dTDP antiport	Yes
DOGULND1	2,3-dioxo-L-gulonate decarboxylase (L-lyxonate-forming)	No
DOGULND2	2,3-dioxo-L-gulonate decarboxylase (L-xylonate-forming)	No
DOGULNO1	2,3-dioxo-L-gulonate:hydrogen peroxide oxireductase	No
DOGULNO2	2,3-dioxo-L-gulonate:hydrogen peroxide oxireductase	No
DOLASNT_Ler	Dolichyl-diphosphooligosaccharide:protein-L-asparagine oligopolysaccharidotransferase (liver)	No
DOLASNT_Uer	Dolichyl-diphosphooligosaccharide:protein-L-asparagine oligopolysaccharidotransferase (uterus)	No
DOLDPP_Ler	Dolichyl-diphosphate phosphohydrolase, human (liver)	No
DOLDPP_Uer	Dolichyl-diphosphate phosphohydrolase, human (uterus)	No
DOLGLCP_Lter	Dolichyl beta-D-glucosyl phosphate flippase (liver)	No
DOLGLCP_Uter	Dolichyl beta-D-glucosyl phosphate flippase (uterus)	No
DOLGPP_Ler	Dolichyl-beta-D-glucosyl-phosphate dolichylphosphohydrolase (liver)	No
DOLGPP_Uer	Dolichyl-beta-D-glucosyl-phosphate dolichylphosphohydrolase (uterus)	No
DOLICHOL_Lter	dolichol diffusion, human (liver)	No
DOLICHOL_Uter	dolichol diffusion, human (uterus)	No
DOLK_L	Dolichol kinase, human (liver)	No
DOLK_U	Dolichol kinase, human (uterus)	No
DOLMANP_Lter	dolichol-phosphate mannose flippase (liver)	No
DOLMANP_Uter	dolichol-phosphate mannose flippase (uterus)	No
DOLPGT1_Ler	dolichyl-phosphate-glucose-glycolipid alpha-glucosyltransferase (liver)	Yes
DOLPGT1_Uer	dolichyl-phosphate-glucose-glycolipid alpha-glucosyltransferase (uterus)	Yes
DOLPGT2_Ler	dolichyl-phosphate-glucose-glycolipid alpha-glucosyltransferase (liver)	Yes
DOLPGT2_Uer	dolichyl-phosphate-glucose-glycolipid alpha-glucosyltransferase (uterus)	Yes
DOLPGT3_Ler	dolichyl-phosphate-glucose-glycolipid alpha-glucosyltransferase (liver)	No
DOLPGT3_Uer	dolichyl-phosphate-glucose-glycolipid alpha-glucosyltransferase (uterus)	No
DOLPH_Ler	Dolichol-phosphate phosphohydrolase, human (liver)	No
DOLPH_Uer	Dolichol-phosphate phosphohydrolase, human (uterus)	No
DOLPMT1_Ler	dolichyl-phosphate-mannose-glycolipid alpha-mannosyltransferase (liver)	Yes
DOLPMT1_Uer	dolichyl-phosphate-mannose-glycolipid alpha-mannosyltransferase (uterus)	Yes
DOLPMT2_Ler	dolichyl-phosphate-mannose-glycolipid alpha-mannosyltransferase (liver)	No
DOLPMT2_Uer	dolichyl-phosphate-mannose-glycolipid alpha-mannosyltransferase (uterus)	No
DOLPMT3_Ler	dolichyl-phosphate-mannose-glycolipid alpha-mannosyltransferase (liver)	Yes
DOLPMT3_Uer	dolichyl-phosphate-mannose-glycolipid alpha-mannosyltransferase (uterus)	Yes
DOLPMT4_Ler	dolichyl-phosphate-mannose-glycolipid alpha-mannosyltransferase (liver)	No
DOLPMT4_Uer	dolichyl-phosphate-mannose-glycolipid alpha-mannosyltransferase (uterus)	No
DOLPMT_L	Dolichyl-phosphate D-mannosyltransferase (liver)	Yes
DOLPMT_U	Dolichyl-phosphate D-mannosyltransferase (uterus)	Yes
DOLP_Lter	dolichol phosphate flippase (liver)	No
DOLP_Uter	dolichol phosphate flippase (uterus)	No
DOPABMO	dopamine beta-monooxygenase	Yes
DOPACHRMISO	L-dopachrome isomerase 1	Yes
DOPAMT	Dopamine:amet O-methyltransferase	No
DOPAQNISO1	Dopaquinone isomerase 1	No
DOPASFt	Dopamine 3-0-sulfate transport (diffusion)	No
DOPASULT	Dopamine Sulfotransferase	No
DOPAVESSEC	Dopamine secretion via secretory vesicle (ATP driven)	No
DOPAt4(2)r	Dopamine reversible transport in via sodium symport (1:2)	No
DOPAtu	Dopamine uniport	No
DORNOp	D-ornithine oxidase, perixosomal	No
DPCOAK	dephospho-CoA kinase	No
DPCOAPP	pyrophasphatase (dephospho-CoA)	No
DPCOAtl	dephospho-CoA transport from lysosome via diffusion	No
DPGM	Diphosphoglyceromutase	Yes
DPGase	Diphosphoglycerate phosphatase	Yes
DPHMBDCm	3-Decaprenyl-4-hydroxy-5-methoxybenzoate decarboxylation	No
DPMVDx	diphosphomevalonate decarboxylase	No
DPPS	decaprenyl synthase	No
DPROOp	D-proline oxidase, perixosomal	No
DRBK	Deoxyribokinase	No
DRIBt	deoxyribose transport via diffusion	No
DRPA	deoxyribose-phosphate aldolase	No
DSAT	dihydrosphingosine N-acyltransferase	No
DTDPtn	dTDP nuclear transport	No
DTMPK	dTMP kinase	No
DTTPtn	dTTP diffusion in nucleus	No
DUDPtn	dUDP nuclear transport	No
DUMPtn	dUMP nuclear transport	No
DURAD	dihydrouracil dehydrogenase (NADP)	Yes
DURAD2	dihydrothymin dehydrogenase (NADP)	Yes
DURIK1	deoxyuridine kinase (ATP:Deoxyuridine)	No
DURIK1m	deoxyuridine kinase (ATP:Deoxyuridine), mitochondrial	No
DURIPP	deoxyuridine phosphorylase	No
DURIt	deoxyuridine transport via diffusion	No
DURItn	deoxyuridine transport in nucleus	No
DUTPDPm	dUTP diphosphatase	No
DUTPDPn	dUTP diphosphatase, nuclear	No
D_3AIBt	D-3-amino-isobutyrate transport	No
D_LACt2	D-lactate transport via proton symport	No
D_LACtm	D-lactate transport, mitochondrial	No
EAFLATOXINte	xenobiotic transport	No
EBASTINEOHte	xenobiotic transport	No
EBASTINEOHtr	xenobiotic transport	No
EBASTINEte	xenobiotic transport	No
EBASTINEtr	xenobiotic transport	No
EBP1r	3-beta-hydroxysteroid-delta(8),delta(7)-isomerase	No
EBP2r	3-beta-hydroxysteroid-delta(8),delta(7)-isomerase	No
ECGISOr	Ecgonine isomerase (ER)	No
ECOAH12m	3-hydroxyacyl-CoA dehydratase (3-hydroxyisobutyryl-CoA) (mitochondria)	Yes
ECOAH1m	3-hydroxyacyl-CoA dehydratase (3-hydroxybutanoyl-CoA) (mitochondria)	Yes
ECOAH1x	3-hydroxyacyl-CoA dehydratase (3-hydroxybutanoyl-CoA) (perioxisome)	No
ECOAH9m	2-Methylprop-2-enoyl-CoA (2-Methylbut-2-enoyl-CoA), mitochondrial	Yes
EGMESTr	ecgonine methyl esterase (ER)	No
EHGLAT	L-erythro-4-Hydroxyglutamate:2-oxoglutarate aminotransferase	No
EHGLAT2m	L-erythro-4-Hydroxyglutamate:2-oxoglutarate aminotransferase 2, mitochondrial	No
EHGLATm	L-erythro-4-Hydroxyglutamate:2-oxoglutarate aminotransferase, mitochondrial	No
EICOSTETCPT1	carnitine O-palmitoyltransferase	Yes
EICOSTETCPT2	carnitine transferase	Yes
EICOSTETCRNt	transport into the mitochondria (carnitine)	Yes
EICOSTETt	fatty acid transport via diffusion	No
ELAIDCPT1	carnitine O-palmitoyltransferase	Yes
ELAIDCPT2	carnitine transferase	Yes
ELAIDCRNt	transport into the mitochondria (carnitine)	Yes
ELAIDt	fatty acid transport via diffusion	No
ENGASE	endo-beta-N-acetylglucosaminidase	No
ENGASE2	endo-beta-N-acetylglucosaminidase	No
ENGASE2ly	endo-beta-N-acetylglucosaminidase, lysosomal	No
ENGASE3ly	endo-beta-N-acetylglucosaminidase, lysosomal	No
ENGASEly	endo-beta-N-acetylglucosaminidase, lysosomal	No
ENMAN1g	Endomannosidase (glc1man-producing), Golgi apparatus	No
ENMAN2g	Endomannosidase (glc2man-producing), Golgi apparatus	No
ENMAN3g	Endomannosidase (glc3man-producing), Golgi apparatus	No
ENMAN4g	Endomannosidase (m6masnC-producing), Golgi apparatus	No
ENMAN5g	Endomannosidase (m6masnB2-producing), Golgi apparatus	No
ENMAN6g	Endomannosidase (m5masnB1-producing), Golgi apparatus	No
ENO	enolase	Yes
EPCTX	ethanolamine-phosphate cytidylyltransferase	No
ESTRADIOLGLCt	estradiol glucuronide transport via bicarbonate countertransport	No
ESTRADIOLGLCt2	17-beta-D-glucuronide transport (ATP-dependent)	No
ESTRADIOLGLCtr	glucuronidated compound transport	No
ESTRADIOLtr	estradiol intracellular transport	No
ESTRIOLGLCte	glucuronidated compound transport	No
ESTRIOLGLCtr	glucuronidated compound transport	No
ESTRIOLtr	estriol intracellular transport	No
ESTRONEGLCt	ABC transporter	No
ESTRONEGLCtr	glucuronidated compound transport	No
ESTRONESt	estrone 3-sulfate transport via bicarbonate countertransport	No
ESTRONESt2	estrone-3-sulfate transport via sodium cotransport	No
ESTRONEtr	estrone intracellular transport	No
ESTSULT	Estrogen sulfotransferase	No
ETF	electron transfer flavoprotein	Yes
ETFQO	Electron transfer flavoprotein-ubiquinone oxidoreductase	Yes
ETHAK	Ethanolamine kinase	No
ETHP	ethanolamine phosphate phosphatase	No
ETOHMO	ethanol monooxygenase	No
ETOHt	ethanol reversible transport	No
ETOHtx	ethanol reversible peroxisomal transport	No
EX_10fthf5glu(e)	10-formyltetrahydrofolate-[Glu](5) exchange	No
EX_10fthf6glu(e)	10-formyltetrahydrofolate-[Glu](6) exchange	No
EX_10fthf7glu(e)	10-formyltetrahydrofolate-[Glu](7) exchange	No
EX_10fthf(e)	10-Formyltetrahydrofolate exchange	No
EX_11_cis_retfa(e)	fatty acid 11-cis-retinol exchange	No
EX_13_cis_retnglc(e)	13-cis-retinoyl glucuronide exchange	No
EX_1glyc_hs(e)	1 acyl phosphoglycerol exchange	No
EX_1mncam(e)	1-Methylnicotinamide exchange	No
EX_2425dhvitd2(e)	24R,25-Dihyoxyvitamin D2 exchange	No
EX_2425dhvitd3(e)	24R,25-Dihydroxyvitamin D3 exchange	No
EX_24nph(e)	2,4 dihydroxy nitrophenol exchange	No
EX_25hvitd2(e)	25-Hydroxyvitamin D2 exchange	No
EX_25hvitd3(e)	25-Hydroxyvitamin D3 exchange	No
EX_2hb(e)	2-Hydroxybutyrate exchange	No
EX_2mcit(e)	2-Methylcitrate exchange	No
EX_34dhoxpeg(e)	3,4-Dihydroxyphenylethyleneglycol exchange	No
EX_34dhphe(e)	3,4-Dihydroxy-L-phenylalanine exchange	No
EX_35cgmp(e)	3',5'-Cyclic GMP exchange	No
EX_3aib_D(e)	D-3-Amino-isobutanoate exchange	No
EX_3aib(e)	L-3-Amino-isobutanoate exchange	No
EX_3mlda(e)	3-Methylimidazoleacetic acid exchange	No
EX_4abut(e)	4-Aminobutanoate exchange	No
EX_4hdebrisoquine(e)	4 hydroxy debrisoquine exchange	No
EX_4hphac(e)	4-Hydroxyphenylacetate exchange	No
EX_4mtolbutamide(e)	4 hydroxy tolbutamide exchange	No
EX_4nph(e)	4-Nitrophenol exchange	No
EX_4nphsf(e)	4-Nitrophenyl sulfate exchange	No
EX_4pyrdx(e)	4-Pyridoxate exchange	No
EX_5adtststerone(e)	5alpha-Dihydrotestosterone exchange	No
EX_5adtststeroneglc(e)	5alpha-Dihydrotestosterone glucuronide exchange	No
EX_5adtststerones(e)	5alpha-Dihydrotestosterone sulfate exchange	No
EX_5dhf(e)	pentaglutamyl folate (DHF) exchange	No
EX_5fthf(e)	5-Formyltetrahydrofolate exchange	No
EX_5homeprazole(e)	5 hydroxy omeprazole exchange	No
EX_5htrp(e)	5-Hydroxy-L-tryptophan exchange	No
EX_5mthf(e)	5-Methyltetrahydrofolate exchange	No
EX_5thf(e)	pentaglutamyl folate (THF) exchange	No
EX_6dhf(e)	haxglutamyl folate (DHF) exchange	No
EX_6htststerone(e)	6 beta hydroxy testosterone exchange	No
EX_6thf(e)	hexaglutamyl folate (THF) exchange	No
EX_7dhf(e)	heptaglutamyl folate (DHF) exchange	No
EX_7thf(e)	heptaglutamyl folate (THF) exchange	No
EX_9_cis_retfa(e)	fatty acid 9-cis-retinol exchange	No
EX_CLPND(e)	clupanodonic acid (docosapentaenoic (n-3)) exchange	No
EX_Lcystin(e)	L-Cystine exchange	No
EX_Rtotal2(e)	R total 2 position exchange	No
EX_Rtotal3(e)	R total 3 position exchange	No
EX_Rtotal(e)	R total exchange	No
EX_Tyr_ggn(e)	Tyr-194 of apo-glycogenin protein (primer for glycogen synthesis) exchange	No
EX_abt(e)	L-Arabinitol exchange	No
EX_ac(e)	Acetate exchange	No
EX_acac(e)	Acetoacetate exchange	No
EX_acald(e)	Acetaldehyde exchange	No
EX_acetone(e)	Acetone exchange	No
EX_acgalfucgalacgalfuc12gal14acglcgalgluside_hs(e)	Type IIIA glycolipid exchange	No
EX_acgalfucgalacgalfucgalacglcgal14acglcgalgluside_hs(e)	Type IIIAb exchange	No
EX_acgam(e)	N-Acetyl-D-glucosamine exchange	No
EX_ach(e)	Acetylcholine exchange	No
EX_acn13acngalgbside_hs(e)	sialyl (1,3) sialyl (2,6) galactosylgloboside (homo sapiens) exchange	No
EX_acn23acngalgbside_hs(e)	sialyl (2,3) sialyl (2,6) galactosylgloboside (homo sapiens) exchange	No
EX_acnacngal14acglcgalgluside_hs(e)	3',8'-LD1 exchange	No
EX_acnacngalgbside_hs(e)	disialyl galactosylgloboside (homo sapiens) exchange	No
EX_acngalacglcgal14acglcgalgluside_hs(e)	VI3NeuAc-nLc6Cer exchange	No
EX_ade(e)	Adenine exchange	No
EX_adn(e)	Adenosine exchange	No
EX_adp	adp exchange	No
EX_adprbp(e)	ADPribose 2'-phosphate exchange	No
EX_adprib(e)	ADPribose exchange	No
EX_adrn(e)	adrenic acid exchange	No
EX_adrnl(e)	Adrenaline exchange	No
EX_aflatoxin(e)	aflatoxin B1 exchange	No
EX_ahandrostanglc(e)	Etiocholan-3alpha-ol-17-one 3-glucuronide exchange	No
EX_ak2lgchol_hs(e)	1-alkyl 2-lysoglycerol 3-phosphocholine exchange	No
EX_akg(e)	2-Oxoglutarate exchange	No
EX_ala_B(e)	beta-Alanine exchange	No
EX_ala_D(e)	D-Alanine exchange	No
EX_ala_L(e)	L-Alanine exchange	No
EX_aldstrn(e)	Aldosterone exchange	No
EX_amp(e)	AMP exchange	No
EX_andrstrn(e)	Androsterone exchange	No
EX_andrstrnglc(e)	androsterone glucuronide exchange	No
EX_antipyrene(e)	antipyrene exchange	No
EX_apnnox(e)	alpha-Pinene-oxide exchange	No
EX_appnn(e)	(+)-alpha-Pinene exchange	No
EX_aprgstrn(e)	20alpha-Hydroxyprogesterone exchange	No
EX_aqcobal(e)	Aquacob(III)alamin exchange	No
EX_arab_L(e)	L-Arabinose exchange	No
EX_arach(e)	Arachidic acid exchange	No
EX_arachd(e)	nC20:4 exchange	No
EX_arg_L(e)	L-Arginine exchange	No
EX_ascb_L(e)	L-Ascorbate exchange	No
EX_asn_L(e)	L-Asparagine exchange	No
EX_asp_D(e)	D-Aspartate exchange	No
EX_asp_L(e)	L-Aspartate exchange	No
EX_atp(e)	ATP exchange	No
EX_avite1(e)	alpha-Tocopherol exchange	No
EX_avite2(e)	alpha-Tocotrienol exchange	No
EX_bhb(e)	(R)-3-Hydroxybutanoate transport via H+ symport	No
EX_bildglcur(e)	Bilirubin beta-diglucuronide exchange	No
EX_bilglcur(e)	Bilirubin monoglucuronide exchange	No
EX_bilirub(e)	Bilirubin exchange	No
EX_biocyt(e)	Biocytin exchange	No
EX_btn(e)	Biotin exchange	No
EX_but(e)	Butyrate (n-C4:0) exchange	No
EX_bvite(e)	beta-tocopherol exchange	No
EX_bz(e)	Benzoate exchange	No
EX_ca2(e)	Calcium exchange	No
EX_camp(e)	cAMP exchange	No
EX_caro(e)	beta-Carotene exchange	No
EX_carveol(e)	(E)-carveol exchange	No
EX_cca_d3(e)	Calcitroic acid (D3) exchange	No
EX_cgly(e)	Cys-Gly exchange	No
EX_chol(e)	Choline exchange	No
EX_cholate(e)	Cholate exchange	No
EX_chsterol(e)	Cholesterol exchange	No
EX_chtn(e)	chitin exchange	No
EX_cit(e)	Citrate exchange	No
EX_cl(e)	Chloride exchange	No
EX_cmp(e)	CMP exchange	No
EX_co2(e)	CO2 exchange	No
EX_co(e)	Carbon monoxide exchange	No
EX_coumarin(e)	coumarin exchange	No
EX_creat(e)	Creatine exchange	No
EX_crmp_hs(e)	Ceramide 1-phosphate exchange	No
EX_crn(e)	L-Carnitine exchange	No
EX_crvnc(e)	nC22:6 exchange	No
EX_csn(e)	Cytosine exchange	No
EX_cspg_a(e)	chondroitin sulfate A (GalNAc4S-GlcA) proteoglycan exchange	No
EX_cspg_b(e)	chondroitin sulfate B / dermatan sulfate (IdoA2S-GalNAc4S) proteoglycan exchange	No
EX_cspg_c(e)	chondroitin sulfate C (GalNAc6S-GlcA) proteoglycan exchange	No
EX_cspg_d(e)	chondroitin sulfate D (GlcNAc6S-GlcA2S) proteoglycan exchange	No
EX_cspg_e(e)	chondroitin sulfate E (GalNAc4,6diS-GlcA) proteoglycan exchange	No
EX_cyan(e)	Hydrogen cyanide exchange	No
EX_cys_L(e)	L-Cysteine exchange	No
EX_cytd(e)	Cytidine exchange	No
EX_dad_2(e)	Deoxyadenosine exchange	No
EX_dad_5(e)	5'-Deoxyadenosine exchange	No
EX_dag_hs(e)	diacylglycerol (homo sapiens) exchange	No
EX_dcsptn1(e)	docosa-4,7,10,13,16-pentaenoic acid (n-6) exchange	No
EX_dcyt(e)	Deoxycytidine exchange	No
EX_debrisoquine(e)	debrisoquine exchange	No
EX_dgchol(e)	Chenodeoxyglycocholate exchange	No
EX_dgsn(e)	Deoxyguanosine exchange	No
EX_dhdascb(e)	Dehydroascorbate exchange	No
EX_dheas(e)	Dehydroepiandrosterone sulfate exchange	No
EX_dhf(e)	7,8-Dihydrofolate exchange	No
EX_digalsgalside_hs(e)	Digalactosylceramidesulfate exchange	No
EX_din(e)	Deoxyinosine exchange	No
EX_dlnlcg(e)	dihomo-gamma-linolenic acid (n-6) exchange	No
EX_dmantipyrine(e)	demethylated antipyrine exchange	No
EX_dmhptcrn(e)	2,6 dimethylheptanoyl carnitine exchange	No
EX_dopa(e)	Dopamine exchange	No
EX_dopasf(e)	Dopamine 3-O-sulfate exchange	No
EX_drib(e)	Deoxyribose exchange	No
EX_duri(e)	Deoxyuridine exchange	No
EX_eaflatoxin(e)	8,9 epxoy aflatoxin B1 exchange	No
EX_ebastine(e)	ebastine exchange	No
EX_ebastineoh(e)	hydroxylated ebastine exchange	No
EX_eicostet(e)	eicosatetranoic acid exchange	No
EX_elaid(e)	elaidic acid exchange	No
EX_estradiolglc(e)	estradiol glucuronide exchange	No
EX_estriolglc(e)	16-Glucuronide-estriol exchange	No
EX_estroneglc(e)	estrone glucuronide exchange	No
EX_estrones(e)	Estrone 3-sulfate exchange	No
EX_etoh(e)	Ethanol exchange	No
EX_fe2(e)	Fe2+ exchange	No
EX_fe3(e)	Fe3+ exchange	No
EX_fol(e)	Folate exchange	No
EX_for(e)	Formate exchange	No
EX_fru(e)	D-Fructose exchange	No
EX_fuc13galacglcgal14acglcgalgluside_hs(e)	III3Fuc-nLc6Cer exchange	No
EX_fuc14galacglcgalgluside_hs(e)	Lea glycolipid exchange	No
EX_fuc_L(e)	L-Fucose exchange	No
EX_fucacgalfucgalacglcgalgluside_hs(e)	(Gal)2 (GalNAc)1 (Glc)1 (GlcNAc)1 (LFuc)2 (Cer)1 exchange	No
EX_fucacngal14acglcgalgluside_hs(e)	IV3-a-NeuAc,III3-a-Fuc-nLc4Cer exchange	No
EX_fucacngalacglcgalgluside_hs(e)	IV3-a-Neu5Ac,III4-a-Fuc-Lc4Cer exchange	No
EX_fucfuc12gal14acglcgalgluside_hs(e)	Ley glycolipid exchange	No
EX_fucfuc132galacglcgal14acglcgalgluside_hs(e)	V3Fuc,III3Fuc-nLc6Cer exchange	No
EX_fucfucfucgalacglc13galacglcgal14acglcgalgluside_hs(e)	(Gal)4 (Glc)1 (GlcNAc)3 (LFuc)3 (Cer)1 exchange	No
EX_fucfucfucgalacglcgal14acglcgalgluside_hs(e)	(Gal)3 (Glc)1 (GlcNAc)2 (LFuc)3 (Cer)1 exchange	No
EX_fucfucgalacglcgalgluside_hs(e)	Leb glycolipid exchange	No
EX_fucgal14acglcgalgluside_hs(e)	Lacto-N-fucopentaosyl III ceramide exchange	No
EX_fucgalfucgalacglcgalgluside_hs(e)	(Gal)3 (Glc)1 (GlcNAc)1 (LFuc)2 (Cer)1 exchange	No
EX_fucgalgbside_hs(e)	fucosyl galactosylgloboside (homo sapiens) exchange	No
EX_gal(e)	D-Galactose exchange	No
EX_galacglcgalgbside_hs(e)	Gal-GlcNAc-Gal globoside (homo sapiens) exchange	No
EX_galfuc12gal14acglcgalgluside_hs(e)	(Gal)3 (Glc)1 (GlcNAc)1 (LFuc)1 (Cer)1 exchange	No
EX_galfucgalacglcgal14acglcgalgluside_hs(e)	(Gal)4 (Glc)1 (GlcNAc)2 (LFuc)1 (Cer)1 exchange	No
EX_galgalfucfucgalacglcgalacglcgal14acglcgalgluside_hs(e)	(Gal)6 (Glc)1 (GlcNAc)3 (LFuc)2 (Cer)1 exchange	No
EX_galgalgalthcrm_hs(e)	Gal-Gal-Gal-Gal-Gal-Glc-Cer (homo sapiens) exchange	No
EX_gam(e)	D-Glucosamine exchange	No
EX_gbside_hs(e)	globoside (homo sapiens) exchange	No
EX_gchola(e)	glycocholate exchange	No
EX_gd1b2_hs(e)	GD1beta (homo sapiens) exchange	No
EX_gd1c_hs(e)	GD1c (homo sapiens) exchange	No
EX_gdchola(e)	glycochenodeoxycholate exchange	No
EX_gdp(e)	GDP exchange	No
EX_glc(e)	D-Glucose exchange	No
EX_gln_L(e)	L-Glutamine exchange	No
EX_glu_L(e)	L-Glutamate exchange	No
EX_gluala(e)	5-L-Glutamyl-L-alanine exchange	No
EX_gly(e)	Glycine exchange	No
EX_glyb(e)	Glycine betaine exchange	No
EX_glyc(e)	Glycerol exchange	No
EX_glyc_S(e)	(S)-Glycerate exchange	No
EX_glygn2(e)	glycogen, structure 2 (glycogenin-1,6-{7[1,4-Glc], 4[1,4-Glc]}) exchange	No
EX_glygn4(e)	glycogen, structure 4 (glycogenin-1,6-{2[1,4-Glc], [1,4-Glc]}) exchange	No
EX_glygn5(e)	glycogen, structure 5 (glycogenin-2[1,4-Glc]) exchange	No
EX_gmp(e)	GMP exchange	No
EX_gp1c_hs(e)	GP1c (homo sapiens) exchange	No
EX_gp1calpha_hs(e)	GP1c alpha (homo sapiens) exchange	No
EX_gq1b_hs(e)	GQ1b (homo sapiens) exchange	No
EX_gq1balpha_hs(e)	GQ1balpha (homo sapiens) exchange	No
EX_gsn(e)	Guanosine exchange	No
EX_gt1a_hs(e)	GT1a (homo sapiens) exchange	No
EX_gthox(e)	Oxidized glutathione exchange	No
EX_gthrd(e)	Reduced glutathione exchange	No
EX_gtp(e)	GTP exchange	No
EX_gua(e)	Guanine exchange	No
EX_h2o2(e)	Hydrogen peroxide exchange	No
EX_h2o(e)	H2O exchange	No
EX_h(e)	H+ exchange	No
EX_ha(e)	hyaluronan exchange	No
EX_ha_pre1(e)	hyaluronan biosynthesis, precursor 1 exchange	No
EX_hco3(e)	Bicarbonate exchange	No
EX_hcoumarin(e)	hydroxy coumarin exchange	No
EX_hdca(e)	Hexadecanoate (n-C16:0) exchange	No
EX_hdcea(e)	hexadecenoate (n-C16:1) exchange	No
EX_hestratriol(e)	4,17 dihydroxy estradiol exchange	No
EX_hexc(e)	hexacosanoate (n-C26:0) exchange	No
EX_his_L(e)	L-Histidine exchange	No
EX_hista(e)	Histamine exchange	No
EX_hom_L(e)	L-Homoserine exchange	No
EX_hpdca(e)	heptadecanoate exchange	No
EX_hspg(e)	heparan sulfate proteoglycan exchange	No
EX_htaxol(e)	hydroxylated taxol exchange	No
EX_hxan(e)	Hypoxanthine exchange	No
EX_i(e)	Iodide exchange	No
EX_idp(e)	IDP exchange	No
EX_ile_L(e)	L-Isoleucine exchange	No
EX_imp(e)	IMP exchange	No
EX_inost(e)	myo-Inositol exchange	No
EX_ins(e)	Inosine exchange	No
EX_k(e)	K+ exchange	No
EX_ksi(e)	keratan sulfate I exchange	No
EX_ksi_deg1(e)	keratan sulfate I, degradation product 1 exchange	No
EX_ksii_core2(e)	keratan sulfate II (core 2-linked) exchange	No
EX_ksii_core4(e)	keratan sulfate II (core 4-linked) exchange	No
EX_lac_D(e)	D-lactate exchange	No
EX_lac_L(e)	L-Lactate exchange	No
EX_lcts(e)	Lactose exchange	No
EX_leu_L(e)	L-Leucine exchange	No
EX_leuktrC4(e)	Leukotriene C4 exchange	No
EX_lgnc(e)	lignoceric acid exchange	No
EX_limnen(e)	Limonene exchange	No
EX_lipoate(e)	Lipoate exchange	No
EX_lneldc(e)	linoelaidic acid exchange	No
EX_lnlc(e)	linoleic acid (all cis C18:2) exchange	No
EX_lnlnca(e)	alpha-Linolenic acid exchange	No
EX_lnlncg(e)	gamma-linolenic acid exchange	No
EX_lpchol_hs(e)	lysophosphatidylcholine (homo sapiens) exchange	No
EX_lys_L(e)	L-Lysine exchange	No
EX_mag_hs(e)	monoacylglycerol 2 (homo sapiens) exchange	No
EX_malt(e)	Maltose exchange	No
EX_malttr(e)	Maltotriose exchange	No
EX_man(e)	D-Mannose exchange	No
EX_meoh(e)	methanol exchange	No
EX_mepi(e)	Metanephrine exchange	No
EX_mercplaccys(e)	3-mercaptolactate-cysteine disulfide exchange	No
EX_met_L(e)	L-Methionine exchange	No
EX_mthgxl(e)	Methylglyoxal exchange	No
EX_n2m2nmasn(e)	N-Acetyl-beta-D-glucosaminyl-1,2-alpha-D-mannosyl-1,3-(N-acetyl-beta-D-glucosaminyl-1,2-alpha-D-mannosyl-1,6)-(N-acetyl-beta-D-glucosaminyl-1,4)-beta-D-mannosyl-1,4-N-acetyl-beta-D-glucosaminyl-R exchange	No
EX_na1(e)	Sodium exchange	No
EX_nac(e)	Nicotinate exchange	No
EX_nad(e)	Nicotinamide adenine dinucleotide exchange	No
EX_nadp(e)	Nicotinamide adenine dinucleotide phosphate exchange	No
EX_ncam(e)	Nicotinamide exchange	No
EX_nh4(e)	Ammonia exchange	No
EX_nifedipine(e)	nifedipine exchange	No
EX_no(e)	Nitric oxide exchange	No
EX_npthl(e)	Naphthalene exchange	No
EX_nrpphr(e)	Norepinephrine exchange	No
EX_nrpphrsf(e)	Sulfate derivative of norepinephrine exchange	No
EX_nrvnc(e)	nervonic acid exchange	No
EX_o2(e)	O2 exchange	No
EX_o2s(e)	Superoxide anion exchange	No
EX_oagd3_hs(e)	9-O-Acetylated GD3 (homo sapiens) exchange	No
EX_oagt3_hs(e)	9-O-Acetylated GT3 (homo sapiens) exchange	No
EX_ocdca(e)	octadecanoate (n-C18:0) exchange	No
EX_ocdcea(e)	octadecenoate (n-C18:1) exchange	No
EX_octa(e)	octanoate (n-C8:0) exchange	No
EX_oh1	OH1 Exchange	No
EX_omeprazole(e)	omeprazole exchange	No
EX_onpthl(e)	naphthalene epoxide exchange	No
EX_orn(e)	Ornithine exchange	No
EX_oxa(e)	Oxalate exchange	No
EX_paf_hs(e)	1-alkyl 2-acteylglycerol 3-phosphocholine (homo sapiens) exchange	No
EX_pchol_hs(e)	Phosphatidylcholine (homo sapiens) exchange	No
EX_pe_hs(e)	phosphatidylethanolamine (homo sapiens) exchange	No
EX_peplys(e)	Peptidyl-L-lysine exchange	No
EX_perillyl(e)	Perillyl alcohol exchange	No
EX_pglyc_hs(e)	phosphatidylglycerol (homo sapiens) exchange	No
EX_phe_L(e)	L-Phenylalanine exchange	No
EX_pheacgln(e)	alpha-N-Phenylacetyl-L-glutamine exchange	No
EX_pheme(e)	Protoheme exchange	No
EX_phyQ(e)	Phylloquinone exchange	No
EX_phyt(e)	phytanic acid exchange	No
EX_pi(e)	Phosphate exchange	No
EX_pnto_R(e)	(R)-Pantothenate exchange	No
EX_ppa(e)	Propionate exchange	No
EX_pro_D(e)	D-Proline exchange	No
EX_pro_L(e)	L-Proline exchange	No
EX_prostgd2(e)	Prostaglandin D2 exchange	No
EX_prostge1(e)	Prostaglandin E1 exchange	No
EX_prostge2(e)	Prostaglandin E2 exchange	No
EX_prostgf2(e)	Prostaglandin F2alpha exchange	No
EX_ps_hs(e)	phosphatidylserine (homo sapiens) exchange	No
EX_ptdca(e)	pentadecanoate exchange	No
EX_pydam(e)	Pyridoxamine exchange	No
EX_pydx(e)	Pyridoxal exchange	No
EX_pydxn(e)	Pyridoxine exchange	No
EX_pyr(e)	Pyruvate exchange	No
EX_rbt(e)	Ribitol exchange	No
EX_retfa(e)	fatty acid retinol exchange	No
EX_retinol_9_cis(e)	9-cis-retinol exchange	No
EX_retinol(e)	Retinol exchange	No
EX_retinol_cis_11(e)	cis-11-retinol exchange	No
EX_retn(e)	Retinoate exchange	No
EX_retnglc(e)	retinoyl glucuronide exchange	No
EX_retpalm	Retinyl palminate exchange	No
EX_rib_D(e)	D-Ribose exchange	No
EX_ribflv(e)	Riboflavin exchange	No
EX_s2l2fn2m2masn(e)	PA6 exchange	No
EX_s2l2n2m2masn(e)	de-Fuc form of PA6 exchange	No
EX_sarcs(e)	Sarcosine exchange	No
EX_sel(e)	Selenate exchange	No
EX_ser_D(e)	D-Serine exchange	No
EX_ser_L(e)	L-Serine exchange	No
EX_sl_L(e)	L-sulfolactate exchange	No
EX_so4(e)	Sulfate exchange	No
EX_spc_hs(e)	sphingosylphosphorylcholine (homo sapiens) exchange	No
EX_sph1p(e)	Sphinganine 1-phosphate exchange	No
EX_sphs1p(e)	Sphingosine 1-phosphate exchange	No
EX_srtn(e)	Serotonin exchange	No
EX_strch1(e)	starch, structure 1 (1,6-{7[1,4-Glc], 4[1,4-Glc]}) exchange	No
EX_strch2(e)	starch, structure 2 (1,6-{2[1,4-Glc], [1,4-Glc]}) exchange	No
EX_strdnc(e)	stearidonic acid exchange	No
EX_succ(e)	Succinate exchange	No
EX_sucr(e)	Sucrose exchange	No
EX_tag_hs(e)	triacylglycerol (homo sapiens) exchange	No
EX_tagat_D(e)	D-Tagatose exchange	No
EX_taur(e)	Taurine exchange	No
EX_taxol(e)	paclitaxel exchange	No
EX_tchola(e)	Taurocholic acid exchange	No
EX_tcynt(e)	Thiocyanate exchange	No
EX_tdchola(e)	taurochenodeoxycholate exchange	No
EX_tethex3(e)	tetracosahexaenoic acid, n-3 exchange	No
EX_tetpent3(e)	tetracosapentaenoic acid, n-3 exchange	No
EX_tetpent6(e)	tetracosapentaenoic acid, n-6 exchange	No
EX_tettet6(e)	tetracosatetraenoic acid n-6 exchange	No
EX_thf(e)	5,6,7,8-Tetrahydrofolate exchange	No
EX_thm(e)	Thiamin exchange	No
EX_thmmp(e)	Thiamin monophosphate exchange	No
EX_thmtp(e)	Thiamin triphosphate exchange	No
EX_thr_L(e)	L-Threonine exchange	No
EX_thym(e)	Thymine exchange	No
EX_thymd(e)	Thymidine exchange	No
EX_thyox_L(e)	L-Thyroxine exchange	No
EX_tmndnc(e)	timnodonic acid exchange	No
EX_tolbutamide(e)	tolbutamide exchange	No
EX_tre(e)	Trehalose exchange	No
EX_triodthy(e)	Triiodothyronine exchange	No
EX_triodthysuf(e)	Triiodothyronine sulfate exchange	No
EX_trp_L(e)	L-Tryptophan exchange	No
EX_tststeroneglc(e)	testosterone glucuronide exchange	No
EX_tststerones(e)	testosterone sulfate exchange	No
EX_tsul(e)	Thiosulfate exchange	No
EX_ttdca(e)	tetradecanoate (n-C14:0) exchange	No
EX_txa2(e)	Thromboxane A2 exchange	No
EX_tymsf(e)	Tyramine O-sulfate exchange	No
EX_tyr_L(e)	L-Tyrosine exchange	No
EX_udp(e)	UDP exchange	No
EX_ump(e)	UMP exchange	No
EX_ura(e)	Uracil exchange	No
EX_urate(e)	Urate exchange	No
EX_urea(e)	Urea exchange	No
EX_uri(e)	Uridine exchange	No
EX_utp(e)	UTP exchange	No
EX_vacc(e)	vaccenic acid exchange	No
EX_val_L(e)	L-Valine exchange	No
EX_vitd2(e)	Vitamin D2 exchange	No
EX_vitd3(e)	Vitamin D3 exchange	No
EX_whddca(e)	omega hydroxy dodecanoate (n-C12:0) exchange	No
EX_whhdca(e)	omega hydroxy hexadecanoate (n-C16:0) exchange	No
EX_whtststerone(e)	w hydroxy testosterone exchange	No
EX_whttdca(e)	omega hydroxy tetradecanoate (n-C14:0) exchange	No
EX_xolest2_hs(e)	cholesterol ester (from FULLR2) exchange	No
EX_xolest_hs(e)	cholesterol ester exchange	No
EX_xoltri24(e)	7-alpha,24(S)-Dihydroxycholesterol exchange	No
EX_xoltri25(e)	7-alpha,25-Dihydroxycholesterol exchange	No
EX_xoltri27(e)	7-alpha,27-Dihydroxycholesterol exchange	No
EX_xyl_D(e)	D-Xylose exchange	No
EX_xylt(e)	Xylitol exchange	No
EX_yvite(e)	gamma-Tocopherol exchange	No
F1PGT	fucose-1-phosphate guanylyltransferase	No
F6Tg	glycoprotein 6-alpha-L-fucosyltransferase	No
FA120ACPH	fatty-acyl-ACP hydrolase	No
FA140ACPH	fatty-acyl-ACP hydrolase	No
FA141ACPH	fatty-acyl-ACP hydrolase	No
FA160ACPH	fatty-acyl-ACP hydrolase	No
FA161ACPH	fatty-acyl-ACP hydrolase	No
FA180ACPH	fatty-acyl-ACP hydrolase	No
FA181ACPH	fatty-acyl-ACP hydrolase	No
FA1821ACPH	fatty-acyl-ACP hydrolase	No
FA1822ACPH	fatty-acyl-ACP hydrolase	No
FA182ACPH	fatty-acyl-ACP hydrolase	No
FACOAL140i	fatty-acid--CoA ligase (tetradecanoate)	No
FACOAL150	fatty-acid--CoA ligase	No
FACOAL160i	C160 fatty acid activation	No
FACOAL161	fatty-acid--CoA ligase (hexadecenoate)	No
FACOAL170	fatty-acid--CoA ligase	No
FACOAL180i	C180 fatty acid activation	No
FACOAL1812	fatty-acid--CoA ligase	No
FACOAL1813	fatty-acid--CoA ligase	No
FACOAL181i	C181 fatty acid activation	No
FACOAL1821	fatty-acid--CoA ligase	No
FACOAL1822	fatty-acid--CoA ligase	No
FACOAL1831	fatty-acid--CoA ligase	No
FACOAL1832	fatty-acid--CoA ligase	No
FACOAL184	fatty-acid--CoA ligase	No
FACOAL191	fatty-acid--CoA ligase	No
FACOAL200	fatty-acid--CoA ligase	No
FACOAL203	fatty-acid--CoA ligase	No
FACOAL204	fatty-acid--CoA ligase	No
FACOAL2042	fatty-acid--CoA ligase	No
FACOAL204i	arachidonic acid activation	No
FACOAL205	fatty-acid--CoA ligase	No
FACOAL206	fatty-acid--CoA ligase	No
FACOAL224	fatty-acid--CoA ligase	No
FACOAL2251	fatty-acid--CoA ligase	No
FACOAL2252	fatty-acid--CoA ligase	No
FACOAL226	fatty-acid--CoA ligase	No
FACOAL226i	C226 fatty acid activation	No
FACOAL240	fatty-acid--CoA ligase	No
FACOAL241	fatty-acid--CoA ligase	No
FACOAL244_1	fatty-acid--CoA ligase	No
FACOAL245_1	fatty-acid--CoA ligase	No
FACOAL245_2	fatty-acid--CoA ligase	No
FACOAL246_1	fatty-acid--CoA ligase	No
FACOAL260	fatty-acid--CoA ligase (n-C26:0)	No
FACOAL40im	fatty-acid--CoA ligase (butanoate), mitochondrial	No
FACOAL80i	fatty-acid--CoA ligase (octanoate)	No
FADDP	FAD diphosphatase	No
FADH2tru	FADH2 transporter, endoplasmic reticulum	No
FADH2tx	FADH2 transporter, peroxisomal	No
FADtru	FAD transporter, endoplasmic reticulum	No
FADtx	FAD transporter, peroxisomal	No
FAEL183	fatty-acyl-CoA elongation (n-C18:3CoA)	No
FAEL184	fatty-acyl-CoA elongation (n-C20:4CoA)	No
FAEL204	fatty-acyl-CoA elongation (n-C20:4CoA)	No
FAEL205	fatty-acyl-CoA elongation (n-C20:5CoA)	No
FAH1	Fatty acid omega-hydroxylase	No
FAH2	Fatty acid omega-hydroxylase	No
FAH3	Fatty acid omega-hydroxylase	No
FALDH	formaldehyde dehydrogenase	No
FALDtly	formaldehyde transport via diffusion (lysosomall)	No
FALDtm	formaldehyde transport via diffusion (mitochondrial)	No
FAOXC11	Beta oxidation of long chain fatty acid	Yes
FAOXC140	Beta oxidation of long chain fatty acid	Yes
FAOXC150m	Beta oxidation of long chain fatty acid (odd chain)	Yes
FAOXC160	Beta oxidation of long chain fatty acid	Yes
FAOXC16080m	Beta oxidation of long chain fatty acid	Yes
FAOXC16080x	Beta oxidation of long chain fatty acid	Yes
FAOXC161802m	Beta oxidation fatty acid	Yes
FAOXC16180m	Beta oxidation fatty acid	Yes
FAOXC170m	Beta oxidation of long chain fatty acid (odd chain)	Yes
FAOXC180	Beta oxidation of long chain fatty acid	Yes
FAOXC180x	Beta oxidation of long chain fatty acid	Yes
FAOXC1811601m	Beta oxidation fatty acid	Yes
FAOXC1811602m	Beta oxidation fatty acid	Yes
FAOXC1811603m	Beta oxidation fatty acid	Yes
FAOXC182806m	Beta oxidation of fatty acid	Yes
FAOXC18280m	Beta oxidation of fatty acid	Yes
FAOXC183803m	Beta oxidation of fatty acid	Yes
FAOXC183806m	Beta oxidation of fatty acid	Yes
FAOXC183806x	Beta oxidation of long chain fatty acid	Yes
FAOXC18480m	Beta oxidation of fatty acid	Yes
FAOXC18480x	Beta oxidation of long chain fatty acid	Yes
FAOXC200180m	Beta oxidation of long chain fatty acid	Yes
FAOXC200180x	Beta oxidation of long chain fatty acid	Yes
FAOXC2031836m	Beta oxidation of fatty acid	Yes
FAOXC204	Beta oxidation of long chain fatty acid	Yes
FAOXC204184m	Beta oxidation fatty acid	Yes
FAOXC2051843m	Beta oxidation of fatty acid	Yes
FAOXC2051843x	Beta oxidation of long chain fatty acid	Yes
FAOXC2242046m	Beta oxidation of long chain fatty acid	Yes
FAOXC2242046x	Beta oxidation of long chain fatty acid	Yes
FAOXC2251836m	Beta oxidation of fatty acid	Yes
FAOXC2251836x	Beta oxidation of long chain fatty acid	Yes
FAOXC2252053m	Beta oxidation of long chain fatty acid	Yes
FAOXC2252053x	Beta oxidation of long chain fatty acid	Yes
FAOXC226	Beta oxidation of long chain fatty acid	Yes
FAOXC226205m	Beta oxidation of long chain fatty acid	Yes
FAOXC226205x	Beta oxidation of long chain fatty acid	Yes
FAOXC240200x	Beta oxidation of long chain fatty acid	Yes
FAOXC241181x	Beta oxidation of long chain fatty acid	Yes
FAOXC2442246x	Beta oxidation of long chain fatty acid	Yes
FAOXC2452253x	Beta oxidation of long chain fatty acid	Yes
FAOXC2452256x	Beta oxidation of long chain fatty acid	Yes
FAOXC246226x	Beta oxidation of long chain fatty acid	Yes
FAOXC260240x	Beta oxidation of long chain fatty acid	Yes
FAOXC80	Beta oxidation of med/long chain fatty acid	Yes
FAS100COA	fatty acyl-CoA synthase (n-C10:0CoA)	No
FAS120COA	fatty-acyl-CoA synthase (n-C12:0CoA)	No
FAS140COA	fatty-acyl-CoA synthase (n-C14:0CoA)	No
FAS160COA	fatty-acyl-CoA synthase (n-C16:0CoA)	No
FAS180COA	fatty-acyl-CoA synthase (n-C18:0CoA)	No
FAS80COA_L	fatty acyl-CoA synthase (n-C8:0CoA), lumped reaction	No
FATP1t	fatty acid electroneutral transport	No
FATP2t	fatty acid electroneutral transport	No
FATP3t	fatty acid electroneutral transport	No
FATP4t	fatty acid electroneutral transport	No
FATP5t	fatty acid electroneutral transport	No
FATP6t	fatty acid electroneutral transport	No
FATP7t	fatty acid electroneutral transport	No
FATP8t	fatty acid electroneutral transport	No
FATP9t	fatty acid electroneutral transport	No
FBA	fructose-bisphosphate aldolase	Yes
FBA2	D-Fructose 1-phosphate D-glyceraldehyde-3-phosphate-lyase	Yes
FBA4	D-Fructose 1-phosphate D-glyceraldehyde-3-phosphate-lyase	Yes
FBA5	D-Tagatose 1-phosphate D-glyceraldehyde-3-phosphate-lyase	Yes
FBP	fructose-bisphosphatase	Yes
FBP26	Fructose-2,6-bisphosphate 2-phosphatase	Yes
FCLTm	Ferrochelatase, mitochondrial	Yes
FCOAH	formyl coa hydrolase	No
FDH	formate dehydrogenase	No
FE2t	iron (II) transport	No
FE2tm	iron (II) transport	No
FE3R2e	Fe(III) reduction (ascorbate)	No
FK	Fucokinase	No
FKYNH	N-Formyl-L-kynurenine amidohydrolase	No
FMNAT	FMN adenylyltransferase	No
FOLR2	folate reductase	No
FOLt2	folate transport via anion exchange	No
FORMCOAtx	formyl coa transport	No
FORt2m	formate mitochondrial transport	No
FORtr	FOR transporter, endoplasmic reticulum	No
FORtrn	Formate transport, nuclear	No
FPGS	folylpolyglutamate synthetase	No
FPGS2	folylpolyglutamate synthetase	No
FPGS2m	folylpolyglutamate synthetase, mitochondrial	No
FPGS3	folylpolyglutamate synthetase	No
FPGS3m	folylpolyglutamate synthetase, mitochondrial	No
FPGS4	folylpolyglutamate synthetase (DHF)	No
FPGS4m	folylpolyglutamate synthetase (DHF), mitochondrial	No
FPGS5	folylpolyglutamate synthetase (DHF)	No
FPGS5m	folylpolyglutamate synthetase (DHF), mitochondrial	No
FPGS6	folylpolyglutamate synthetase (DHF)	No
FPGS6m	folylpolyglutamate synthetase (DHF), mitochondrial	No
FPGS7	folylpolyglutamate synthetase (10fthf)	No
FPGS7m	folylpolyglutamate synthetase (10fthf), mitochondrial	No
FPGS8	folylpolyglutamate synthetase (10fthf)	No
FPGS8m	folylpolyglutamate synthetase (10fthf), mitochondrial	No
FPGS9	folylpolyglutamate synthetase (10fthf)	No
FPGS9m	folylpolyglutamate synthetase (10fthf), mitochondrial	No
FPGSm	folylpolyglutamate synthetase, mitochondrial	No
FRDPtc	lipid, flip-flop intracellular transport	No
FRDPtr	lipid, flip-flop intracellular transport	No
FRTT	farnesyltranstransferase	No
FRUt1r	D-fructose transport in via uniport	Yes
FRUt4	D-fructose transport via sodium cotransport	No
FT	farnesyltranstransferase (trans,trans,cis-geranylgeranyl diphosphate-generating)	No
FTCD	formimidoyltransferase cyclodeaminase	Yes
FTHFCL	5-formethyltetrahydrofolate cyclo-ligase	No
FTHFDH	formyltetrahydrofolate dehydrogenase	No
FTHFL	formate-tetrahydrofolate ligase	No
FTHFLm	formate-tetrahydrofolate ligase, mitochondrial	No
FUC13GALACGLCGAL14ACGLCGALGLUSIDEte	blood group intracellular transport	No
FUC13GALACGLCGAL14ACGLCGALGLUSIDEtg	blood group intracellular transport	No
FUC14GALACGLCGALGLUSIDEte	blood group intracellular transport	No
FUC14GALACGLCGALGLUSIDEtg	blood group intracellular transport	No
FUCACGALFUCGALACGLCGALGLUSIDEte	blood group intracellular transport	No
FUCACGALFUCGALACGLCGALGLUSIDEtg	blood group intracellular transport	No
FUCACNGAL14ACGLCGALGLUSIDEte	blood group intracellular transport	No
FUCACNGAL14ACGLCGALGLUSIDEtg	blood group intracellular transport	No
FUCACNGALACGLCGALGLUSIDEte	blood group intracellular transport	No
FUCACNGALACGLCGALGLUSIDEtg	blood group intracellular transport	No
FUCASE2e	alpha-fucosidase, extracellular	No
FUCASE2ly	alpha-fucosidase, lysosomal	Yes
FUCASEe	alpha-fucosidase, extracellular	No
FUCASEly	alpha-fucosidase, lysosomal	Yes
FUCFUC12GAL14ACGLCGALGLUSIDEte	blood group intracellular transport	No
FUCFUC12GAL14ACGLCGALGLUSIDEtg	blood group intracellular transport	No
FUCFUC132GALACGLCGAL14ACGLCGALGLUSIDEte	blood group intracellular transport	No
FUCFUC132GALACGLCGAL14ACGLCGALGLUSIDEtg	blood group intracellular transport	No
FUCFUCFUCGALACGLC13GALACGLCGAL14ACGLCGALGLUSIDEte	blood group intracellular transport	No
FUCFUCFUCGALACGLC13GALACGLCGAL14ACGLCGALGLUSIDEtg	blood group intracellular transport	No
FUCFUCFUCGALACGLCGAL14ACGLCGALGLUSIDEte	blood group intracellular transport	No
FUCFUCFUCGALACGLCGAL14ACGLCGALGLUSIDEtg	blood group intracellular transport	No
FUCFUCGALACGLCGALGLUSIDEte	blood group intracellular transport	No
FUCFUCGALACGLCGALGLUSIDEtg	blood group intracellular transport	No
FUCGAL14ACGLCGALGLUSIDEte	blood group intracellular transport	No
FUCGAL14ACGLCGALGLUSIDEtg	blood group intracellular transport	No
FUCGALFUCGALACGLCGALGLUSIDEte	blood group intracellular transport	No
FUCGALFUCGALACGLCGALGLUSIDEtg	blood group intracellular transport	No
FUCGALGBSIDEte	fucgalgbside hs transport	No
FUCGALGBSIDEtg	fucgalgbside hs intracellular transport	No
FUCtly	L-fucose efflux from lysosome	No
FUM	fumarase	Yes
FUMAC	fumarylacetoacetase	Yes
FUMSO3tm	Fumarate:sulfite antiport, mitochondrial	No
FUMSO4tm	Fumarate:sulfate antiport, mitochondrial	No
FUMTSULtm	Fumarate:thiosulfate antiport, mitochondrial	No
FUMm	fumarase, mitochondrial	Yes
FUMtm	fumarate transport, mitochondrial	No
FUT11g	Galactoside 2-alpha-L-fucosyltransferase 1	No
FUT12g	Galactoside 2-alpha-L-fucosyltransferase 1	No
FUT14g	Galactoside 2-alpha-L-fucosyltransferase 1	No
FUT15g	Galactoside 2-alpha-L-fucosyltransferase 1	No
FUT16g	Galactoside 2-alpha-L-fucosyltransferase 1	No
FUT17g	Galactoside 2-alpha-L-fucosyltransferase 1	No
FUT18g	Galactoside 2-alpha-L-fucosyltransferase 1	No
FUT31g	fucosyltransferase 3 (galactoside 3(4)-L-fucosyltransferase, Lewis blood group included) 1	No
FUT32g	fucosyltransferase 3 (galactoside 3(4)-L-fucosyltransferase, Lewis blood group included) 1	No
FUT33g	fucosyltransferase 3 (galactoside 3(4)-L-fucosyltransferase, Lewis blood group included) 1	No
FUT34g	fucosyltransferase 3 (galactoside 3(4)-L-fucosyltransferase, Lewis blood group included) 1	No
FUT35g	fucosyltransferase 3 (galactoside 3(4)-L-fucosyltransferase, Lewis blood group included) 1	No
FUT910g	Alpha-(1,3)-fucosyltransferase	No
FUT911g	Alpha-(1,3)-fucosyltransferase	No
FUT91g	Alpha-(1,3)-fucosyltransferase	No
FUT92g	Alpha-(1,3)-fucosyltransferase	No
FUT93g	Alpha-(1,3)-fucosyltransferase	No
FUT94g	Alpha-(1,3)-fucosyltransferase	No
FUT95g	Alpha-(1,3)-fucosyltransferase	No
FUT96g	Alpha-(1,3)-fucosyltransferase	No
FUT97g	Alpha-(1,3)-fucosyltransferase	No
FUT98g	Alpha-(1,3)-fucosyltransferase	No
FUT99g	Alpha-(1,3)-fucosyltransferase	No
G12MT1_L	Glycolipid 1,2-alpha-D-mannosyltransferase (liver)	No
G12MT1_U	Glycolipid 1,2-alpha-D-mannosyltransferase (uterus)	No
G12MT2_L	Glycolipid 1,2-alpha-D-mannosyltransferase (liver)	No
G12MT2_U	Glycolipid 1,2-alpha-D-mannosyltransferase (uterus)	No
G13MT_L	Glycolipid 1,3-alpha-D-mannosyltransferase (liver)	Yes
G13MT_U	Glycolipid 1,3-alpha-D-mannosyltransferase (uterus)	Yes
G14T10g	beta-N-acetylglucosaminylglycopeptide beta-1,4-galactosyltransferase, Golgi	Yes
G14T11g	beta-N-acetylglucosaminylglycopeptide beta-1,4-galactosyltransferase, Golgi	Yes
G14T12g	beta-N-acetylglucosaminylglycopeptide beta-1,4-galactosyltransferase, Golgi	Yes
G14T13g	beta-N-acetylglucosaminylglycopeptide beta-1,4-galactosyltransferase, Golgi	Yes
G14T14g	beta-N-acetylglucosaminylglycopeptide beta-1,4-galactosyltransferase, Golgi	Yes
G14T15g	beta-N-acetylglucosaminylglycopeptide beta-1,4-galactosyltransferase, Golgi	Yes
G14T16g	beta-N-acetylglucosaminylglycopeptide beta-1,4-galactosyltransferase, Golgi	Yes
G14T17g	beta-N-acetylglucosaminylglycopeptide beta-1,4-galactosyltransferase, Golgi	Yes
G14T18g	beta-N-acetylglucosaminylglycopeptide beta-1,4-galactosyltransferase, Golgi	Yes
G14T19g	beta-N-acetylglucosaminylglycopeptide beta-1,4-galactosyltransferase, Golgi	Yes
G14T20g	beta-N-acetylglucosaminylglycopeptide beta-1,4-galactosyltransferase, Golgi	Yes
G14T21g	beta-N-acetylglucosaminylglycopeptide beta-1,4-galactosyltransferase, Golgi	Yes
G14T2g	beta-N-acetylglucosaminylglycopeptide beta-1,4-galactosyltransferase, Golgi	Yes
G14T3g	beta-N-acetylglucosaminylglycopeptide beta-1,4-galactosyltransferase, Golgi	Yes
G14T4g	beta-N-acetylglucosaminylglycopeptide beta-1,4-galactosyltransferase, Golgi	Yes
G14T5g	beta-N-acetylglucosaminylglycopeptide beta-1,4-galactosyltransferase, Golgi	Yes
G14T6g	beta-N-acetylglucosaminylglycopeptide beta-1,4-galactosyltransferase, Golgi	Yes
G14T7g	beta-N-acetylglucosaminylglycopeptide beta-1,4-galactosyltransferase, Golgi	Yes
G14T8g	beta-N-acetylglucosaminylglycopeptide beta-1,4-galactosyltransferase, Golgi	Yes
G14T9g	beta-N-acetylglucosaminylglycopeptide beta-1,4-galactosyltransferase, Golgi	Yes
G14Tg	beta-N-acetylglucosaminylglycopeptide beta-1,4-galactosyltransferase	Yes
G16MT_L	Glycolipid 1,6-alpha-D-mannosyltransferase (liver)	No
G16MT_U	Glycolipid 1,6-alpha-D-mannosyltransferase (uterus)	No
G1M6MASNB1terg	g1m6masnB1 endoplasmic reticulum to Golgi transport	No
G1M7MASNBterg	g1m7masnC endoplasmic reticulum to Golgi transport	No
G1M7MASNCterg	g1m7masnC endoplasmic reticulum to Golgi transport	No
G1M8MASNterg	g1m8masn transport from endoplasmic reticulum to Golgi apparatus	No
G1PTT	glucose-1-phosphate thymidylyltransferase	No
G2M8MASNterg	g2m8masn transport from endoplasmic reticulum to Golgi apparatus	No
G3M8MASNterg	g3m8masn transport from endoplasmic reticulum to Golgi apparatus	No
G3PD1	glycerol-3-phosphate dehydrogenase (NAD)	No
G3PD2m	glycerol-3-phosphate dehydrogenase (FAD), mitochondrial	No
G5SADrm	L-glutamate 5-semialdehyde dehydratase, reversible, mitochondrial	No
G5SADs	L-glutamate 5-semialdehyde dehydratase (spontaneous)	No
G5SDym	glutamate-5-semialdehyde dehydrogenase (m)	Yes
G6PDA	glucosamine-6-phosphate deaminase	No
G6PDH1er	glucose-6-phosphate dehydrogenase, endoplasmic reticulum	Yes
G6PDH1rer	glucose-6-phosphate dehydrogenase, endoplasmic reticulum	Yes
G6PDH2r	glucose 6-phosphate dehydrogenase	Yes
G6PDH2rer	glucose 6-phosphate dehydrogenase, endoplasmic reticulum	Yes
G6PPer	glucose-6-phosphate phosphatase, edoplasmic reticular	Yes
G6Pter	glucose 6-phosphate endoplasmic reticular transport via diffusion	Yes
GABAVESSEC	GABA secretion via secretory vesicle (ATP driven)	No
GACMTRc	guanidinoacetate N-methyltransferase (c)	Yes
GACPAILter	glucosaminyl-acylphosphatidylinositol ER flippase	No
GAL3ST11	Galactosylceramide sulfotransferase	No
GAL3ST12	Galactosylceramide sulfotransferase	No
GALACGLCGALGBSIDEte	galacglcgalgbside hs transport	No
GALACGLCGALGBSIDEtg	galacglcgalgbside hs intracellular transport	No
GALASE10ly	beta-galactosidase, lysosomal	Yes
GALASE11ly	beta-galactosidase, lysosomal	Yes
GALASE12ly	beta-galactosidase, lysosomal	Yes
GALASE13ly	beta-galactosidase, lysosomal	Yes
GALASE14ly	beta-galactosidase, lysosomal	Yes
GALASE15ly	beta-galactosidase, lysosomal	Yes
GALASE16ly	beta-galactosidase, lysosomal	Yes
GALASE17ly	beta-galactosidase, lysosomal	Yes
GALASE18ly	beta-galactosidase, lysosomal	Yes
GALASE19ly	beta-galactosidase, lysosomal	Yes
GALASE1ly	beta-galactosidase, lysosomal	Yes
GALASE20ly	beta-galactosidase, lysosomal	Yes
GALASE3ly	beta-galactosidase, lysosomal	Yes
GALASE4ly	beta-galactosidase, lysosomal	Yes
GALASE5ly	beta-galactosidase, lysosomal	Yes
GALASE6ly	beta-galactosidase, lysosomal	Yes
GALASE7ly	beta-galactosidase, lysosomal	Yes
GALASE8ly	beta-galactosidase, lysosomal	Yes
GALASE9ly	beta-galactosidase, lysosomal	Yes
GALC	Galactocerebrosidase	Yes
GALFUC12GAL14ACGLCGALGLUSIDEte	blood group intracellular transport	No
GALFUC12GAL14ACGLCGALGLUSIDEtg	blood group intracellular transport	No
GALFUCGALACGLCGAL14ACGLCGALGLUSIDEte	blood group intracellular transport	No
GALFUCGALACGLCGAL14ACGLCGALGLUSIDEtg	blood group intracellular transport	No
GALGALFUCFUCGALACGLCGALACGLCGAL14ACGLCGALGLUSIDEte	blood group intracellular transport	No
GALGALFUCFUCGALACGLCGALACGLCGAL14ACGLCGALGLUSIDEtg	blood group intracellular transport	No
GALGALGALTHCRMte	galgalgalthcrm hs transport	No
GALGALGALTHCRMtg	galgalgalthcrm hs intracellular transport	No
GALGLUSIDEtg	galgluside hs intracellular transport	No
GALGLUSIDEtl	galgluside hs intracellular transport	No
GALGT1	Beta-1,4 N-acetylgalactosaminyltransferase	No
GALGT2	Beta-1,4 N-acetylgalactosaminyltransferase	No
GALGT3	Beta-1,4 N-acetylgalactosaminyltransferase	No
GALGT4	Beta-1,4 N-acetylgalactosaminyltransferase	No
GALK	galactokinase	Yes
GALNACT1g	UDPGal-chondroitin acetylgalactosaminyltransferase I, Golgi	No
GALNACT2g	uridine diphosphoacetylgalactosamine-chondroitin acetylgalactosaminyltransferase II, Golgi	No
GALNACT3g	uridine diphosphoacetylgalactosamine-chondroitin acetylgalactosaminyltransferase II, Golgi	No
GALNACT4g	uridine diphosphoacetylgalactosamine-chondroitin acetylgalactosaminyltransferase II, Golgi	No
GALNACT5g	uridine diphosphoacetylgalactosamine-chondroitin acetylgalactosaminyltransferase II, Golgi	No
GALNTg	GalNAc transferase, Golgi apparatus	Yes
GALOR	D-Galactose:NADP+ 1-oxidoreductase	No
GALSIDEtg	galactocerebroside intracellular transport	No
GALSIDEtl	galactocerebroside intracellular transport	No
GALT	galactose-1-phosphate uridylyltransferase	Yes
GALT2g	UDP-D-galactose:galactosylxylose galactosyltransferase, Golgi apparatus	No
GALTg	UDP-D-galactose:D-xylose galactosyltransferase, Golgi apparatus	No
GALU	UTP-glucose-1-phosphate uridylyltransferase	No
GALt1r	galactose transport (uniport)	Yes
GALt2_2	D-galactose transport via proton symport	Yes
GALt4	galactose transport via sodium symport	No
GALt4_2	galactose transport via sodium symport	Yes
GALtly	galactose efflux from lysosome	No
GAMYe	glucoamylase, extracellular (glygn5 -> malt)	No
GAMt1r	glucosamine transport (uniport)	Yes
GAO1	Ganglioside O-acetylation	No
GAO1g	Ganglioside O-acetylation	No
GAO2	Ganglioside O-acetylation	No
GAO2g	Ganglioside O-acetylation	No
GAPD	glyceraldehyde-3-phosphate dehydrogenase	No
GARFT	phosphoribosylglycinamide formyltransferase	No
GASNASE2ly	glycosylasparaginase, lysosomal	Yes
GASNASE3ly	glycosylasparaginase, lysosomal	Yes
GASNASEly	glycosylasparaginase, lysosomal	Yes
GBA	Glucosylceramidase	Yes
GBAl	Glucosylceramidase	Yes
GBGT1	globoside alpha-1,3-N-acetylgalactosaminyltransferase 1	No
GBSIDEte	globoside transport	No
GBSIDEtl	globoside intracellular transport	No
GCALDD	Glycolaldehyde dehydrogenase	Yes
GCALDDm	Glycolaldehyde dehydrogenase, mitochondrial	Yes
GCC2am	glycine-cleavage complex (lipoamide), mitochondrial	Yes
GCC2bim	glycine-cleavage system (lipoamide) irreversible, mitochondrial	Yes
GCC2cm	glycine-cleavage complex (lipoamide), mitochondrial	Yes
GCCam	glycine-cleavage complex (lipoylprotein), mitochondrial	Yes
GCCbim	glycine-cleavage complex (lipoylprotein) irreversible, mitochondrial	Yes
GCCcm	glycine-cleavage complex (lipoylprotein), mitochondrial	Yes
GCHOLAt	glycocholate transport via bicarbonate countertransport	No
GCHOLAt2	glycocholate transport via sodium cotransport	No
GCHOLAt3	ABC bile acid transporter	No
GCHOLAte	bile acid intracellular transport	No
GCHOLAtx	bile acid intracellular transport	No
GCNTg	N-acetyllactosaminide beta-1,6-N-acetylglucosaminyl-transferase	No
GD1B2te	gd1b2 hs transport	No
GD1B2tg	gd1b2 hs intracellular transport	No
GD1Cte	gd1c hs transport	No
GD1Ctg	gd1c hs intracellular transport	No
GDCHOLAte	bile acid intracellular transport	No
GDCHOLAtx	bile acid intracellular transport	No
GDPFUCtg	GDPFuc Golgi transport via CMP antiport	Yes
GDPtg	GDP intracellular transport	No
GF6PTA	glutamine-fructose-6-phosphate transaminase	No
GFUCS	GDP-L-fucose synthase	No
GGH_10FTHF5GLUe	Gamma-glutamyl hydrolase (10FTHF5GLU), extracellular	No
GGH_10FTHF5GLUl	Gamma-glutamyl hydrolase (10FTHF5GLU), lysosomal	No
GGH_10FTHF6GLUe	Gamma-glutamyl hydrolase (10FTHF6GLU), extracellular	No
GGH_10FTHF6GLUl	Gamma-glutamyl hydrolase (10FTHF6GLU), lysosomal	No
GGH_10FTHF7GLUe	Gamma-glutamyl hydrolase (10FTHF7GLU), extracellular	No
GGH_10FTHF7GLUl	Gamma-glutamyl hydrolase (10FTHF7GLU), lysosomal	No
GGH_5DHFe	Gamma-glutamyl hydrolase (5DHF), extracellular	No
GGH_5DHFl	Gamma-glutamyl hydrolase (5DHF), lysosomal	No
GGH_5THFe	Gamma-glutamyl hydrolase (5THF), extracellular	No
GGH_5THFl	Gamma-glutamyl hydrolase (5THF), lysosomal	No
GGH_6DHFe	Gamma-glutamyl hydrolase (6DHF), extracellular	No
GGH_6DHFl	Gamma-glutamyl hydrolase (6DHF), lysosomal	No
GGH_6THFe	Gamma-glutamyl hydrolase (6THF), extracellular	No
GGH_6THFl	Gamma-glutamyl hydrolase (6THF), lysosomal	No
GGH_7DHFe	Gamma-glutamyl hydrolase (7DHF), extracellular	No
GGH_7DHFl	Gamma-glutamyl hydrolase (7DHF), lysosomal	No
GGH_7THFe	Gamma-glutamyl hydrolase (7THF), extracellular	No
GGH_7THFl	Gamma-glutamyl hydrolase (7THF), lysosomal	No
GGLUCT	gamma-glutamylcyclotransferase	No
GGNG	glycogenin self-glucosylation	Yes
GGT5r	Gamma-glutamyltransferase 5	No
GGT6	Gamma-glutamyltransferase	No
GGT_L	geranylgeranyltransferase (liver)	No
GGT_U	geranylgeranyltransferase (uterus)	No
GHMT2r	glycine hydroxymethyltransferase, reversible	No
[truncated: 1,743 more rows]
