# Supplementary material for: Extreme pathway analysis reveals the organizing rules of metabolic regulation
Source: PLoS One. 2019 Feb 5;14(2):e0210539. doi: 10.1371/journal.pone.0210539 (PMC6363282; doi:10.1371/journal.pone.0210539)
Supplement: S3 Table — P-value and the paramters for the sequence are listed at the end of the table. (XLSX) [file pone.0210539.s004.xlsx]

## Sheet: E.coli amino acid metabolism
S3 Table. The sequence of internal EqSets with the lowest p-value for the sub network of E.coli amino acid metabolism. P-value and the paramters for the sequence are listed at the end of the table.
The sequences of internal EqSets with the lowest p-values
Internal EqSet	Containing regulatory reactions
{MLTP1}	Yes
{MLTP2}	Yes
{AMALT4}	Yes
{MLTG2}	Yes
{AMALT2}	Yes
{MLTG3}	Yes
{MLTG4}	Yes
{MLTG5}	Yes
{AMALT3}	Yes
{PGMT}	No
{MLTG1}	Yes
{AMALT1}	Yes
{MLTP3}	Yes
{TRE6PP, TREH}	Yes
{GALU, EX_Sub_utp[c]}	No
{GALKr, UDPG4E, UGLT}	Yes
{TRE6PH}	Yes
{GALS3, EX_Sub_melib[c]}	Yes
{TRE6PS, EX_Sub_udp[c]}	Yes
{LACZ, EX_Sub_lcts[c]}	Yes
{G5SADs}	No
{FCI, FCLK, FCLPA, EX_Sub_fuc-L[c]}	Yes
{RMI, RMK, RMPA, EX_Sub_rmn[c]}	Yes
{ACLS, DHAD1, KARA1i}	Yes
{PRPPS}	Yes
{P5CD}	Yes
{G6PDA}	Yes
{CHORS, DDPA, DHQD, DHQS, PSCVT, SHK3Dr, SHKK, EX_Sub_e4p[c]}	Yes
{MCITD, MCITL2, MCITS, MICITD}	Yes
{PPM, EX_Sub_r1p[c]}	Yes
{ACGK, ACGS, AGPR}	Yes
{P5CR}	No
{ALATA_L}	No
{ASPTA}	No
{IPMD, IPPMIa, IPPMIb, IPPS, LEUTAi, OMCDC, EX_Sub_leu-L[c]}	Yes
{GLUDy}	Yes
{THRAr}	Yes
{ALAR}	No
{NADDP}	No
{G5SD, GLU5K}	No
{HOPNTAL, OP4ENH}	Yes
{PYAM5PO, CAT}	Yes
{PROD2}	Yes
{TRPAS2}	Yes
{ASAD, ASPK}	Yes
{ANPRT, ANS, IGPS, PRAIi}	Yes
{NADS1, NNAT}	No
{HKNDDH, HPPPNDO}	Yes
{G3PD2}	No
{GLYCL}	Yes
{LCARS, EX_Sub_12ppd-S[c]}	Yes
{AST, SADH, SGDS, SGSAD, SOTA}	Yes
{GHMT2}	Yes
{ORNTA}	No
{NACODA}	Yes
{MTHFC, MTHFD}	No
{VALTA}	No
{ABTA}	No
{DAPDC}	Yes
{CHORM}	Yes
{HCO3E}	No
{GLCRAL}	Yes
{THRD_L}	Yes
{IDOND2}	Yes
{VPAMT}	Yes
{3HCINNMH, DHCINDO, HKNTDH, EX_Sub_3hcinnm[c]}	Yes
{MMCD, MME, MMM2}	No
{DDGALK, DDPGALA, GALCTND, EX_Sub_galctn-D[c]}	Yes
{ALCD19, EX_Sub_glyald[c]}	No
{DAPE, DHDPRy, DHDPS, SDPDS, SDPTA, THDPS}	Yes
{CYSDS, CYSS, SERAT}	Yes
{NAMNPP, NMNN, NNAM}	Yes
{HSDy, HSK, THRS}	Yes
{GLTPD, PFK_2, TGBPA, EX_Sub_galt1p[c]}	Yes
{ACHBS, DHAD2, ILETA, KARA2i, EX_Sub_ile-L[c]}	Yes
{PGCD, PSERT, PSP_L, EX_Sub_3pg[c]}	Yes
{LCAD}	Yes
{BUTCT, FAO4, EX_Sub_but[c]}	Yes
{DHPPD, PPPNDO, EX_Sub_pppn[c]}	Yes
{ARAI, RBK_L1, RBP4E, EX_Sub_arab-L[c]}	Yes
{XYLI1, XYLK, EX_Sub_xyl-D[c]}	Yes
{ABUTD, PTRCTA}	No
{ACODA, ACOTA}	Yes
{GLYATi, THRD}	Yes
{ARGSL, ARGSS, OCBT}	Yes
{DRPA, PPM2, EX_Sub_2dr1p[c]}	Yes
{AGMT, ARGDC, EX_Sub_urea[c]}	Yes
{PHETA1, PPNDH, EX_Sub_phe-L[c]}	Yes
{PPND, TYRTA, EX_Sub_tyr-L[c]}	Yes
{HYPOE, PYDAMK}	No
{GSPMDA, GSPMDS}	No
{ALTRH, GUI2, TAGURr, EX_Sub_galur[c]}	Yes
{GUI1, MANAO, MNNH, EX_Sub_glcur[c]}	Yes
{FFSD, XYLI2i, EX_Sub_suc6p[c]}	Yes
{PDXPP, PYDXNK}	No
{PYDXK, PYDXPP}	No
{ACCOAL, PPCSCT}	Yes
{LCADi}	Yes
{ALARi}	Yes
{ASNN}	Yes
{ASNS1}	No
{ASNS2}	Yes
{ASPT}	Yes
{DAAD}	Yes
{3HPPPNH, EX_Sub_3hpppn[c]}	Yes
{ACACCT, EX_Sub_acac[c]}	Yes
{AGDC, EX_Sub_acgam6p[c]}	Yes
{FRUK, EX_Sub_f1p[c], EX_Sub_fdp[c]}	Yes
{GF6PTA}	No
{M1PD, EX_Sub_mnl1p[c]}	Yes
{MAN6PI, EX_Sub_man6p[c]}	No
{SBTPD, EX_Sub_sbt6p[c]}	Yes
{TARTD, EX_Sub_tartr-L[c]}	Yes
{ORNDC}	Yes
{ALATA_D2}	Yes
{ALATA_L2}	Yes
{NMNAT}	No
{NMNDA}	No
{FTHFD}	No
{GLUDC}	Yes
{GLUN}	Yes
{SERD_D, EX_Sub_ser-D[c]}	Yes
{SERD_L}	Yes
{LYSDC, EX_Sub_15dap[c]}	Yes
{TRPS3}	Yes
{ACNML, EX_Sub_acmana[c], EX_Sub_acnam[c]}	No
{TRPS1}	Yes
{TRPS2}	Yes
{GALCTD, EX_Sub_galct-D[c]}	Yes
{GLCRD, EX_Sub_glcr[c]}	Yes
{HPYRI, EX_Sub_glyc-R[c]}	No
{ACALDi}	Yes
{ALDD2x}	No
{DDGLK, EX_Sub_2ddg6p[c]}	Yes
{GNK, EX_Sub_6pgc[c]}	Yes
{OBTFL}	Yes
{5DGLCNR, EX_Sub_idon-L[c]}	Yes
{RBK, EX_Sub_rib-D[c]}	Yes
{CBPS}	Yes
{DHFR, EX_Sub_dhf[c]}	No
{GLUSy}	Yes
{NADK}	No
{IDOND}	Yes
{SSALx}	No
{SSALy}	No
{GLNS}	Yes
{ATPM}	No
{NADPPPS}	No
{GLYCTO2, EX_Sub_q8[c], EX_Sub_q8h2[c]}	No
{GLYCTO3, EX_Sub_mql8[c], EX_Sub_mqn8[c]}	No
{GLYCTO4, EX_Sub_2dmmq8[c], EX_Sub_2dmmql8[c]}	No
{DHAPT}	Yes
{GLYCDx}	No
{GLYK}	Yes
{ATPPRT, HISTP, HSTPT, IG3PS, IGPDH, PRAMPC, PRATPP, PRMICIi, EX_Sub_aicar[c]}	No
{NADDPe}	No
{HPYRRx}	No
p-value = 0.00184421
μ = 0.125, ρe = 7, ρs = 14, τ = 10
