# Supplementary material for: Extreme pathway analysis reveals the organizing rules of metabolic regulation
Source: PLoS One. 2019 Feb 5;14(2):e0210539. doi: 10.1371/journal.pone.0210539 (PMC6363282; doi:10.1371/journal.pone.0210539)
Supplement: S4 Table — P-value and the paramters for the sequence are listed at the end of the table. (XLSX) [file pone.0210539.s005.xlsx]

## Sheet: E.coli hydrocarbon metabolism
S4 Table. The sequence of internal EqSets with the lowest p-value for the sub network of E.coli hydrocarbon metabolism. P-value and the paramters for the sequence are listed at the end of the table.
The sequences of internal EqSets with the lowest p-values
Internal EqSet	Containing regulatory reactions
{TPI}	No
{GLYCK}	Yes
{PGI}	No
{TKT2}	No
{FBA}	Yes
{PGK}	Yes
{RPI}	Yes
{EDA}	Yes
{NADH10}	Yes
{PFK}	No
{NADH5}	Yes
{NADH7}	Yes
{NADH9}	Yes
{SUCD4}	Yes
{NADH6}	Yes
{TMAOR2e}	Yes
{CYTBD}	Yes
{CYTBO3}	Yes
{DMSOR2e}	No
{ATPS4r}	No
{FRD3}	Yes
{EDD}	Yes
{AMANAPE,EX_Sub_acgam6p[c]}	No
{FDH2}	Yes
{FDH3}	Yes
{FRD2}	Yes
{SUCOAS}	No
{FBP}	No
{TALA}	No
{G3PD6}	Yes
{SUCD1i}	Yes
{NO3R1}	Yes
{NO3R2}	Yes
{MDH3}	Yes
{HYD2}	Yes
{TMAOR1e}	Yes
{L_LACD3}	Yes
{HYD1}	Yes
{HYD3}	Yes
{G3PD7}	Yes
{G3PD5}	Yes
{MDH2}	Yes
{L_LACD2}	Yes
{NADH8}	Yes
{CITL}	Yes
{ICDHyr}	No
{LDH_D2}	No
{POX}	Yes
{GLCDe}	Yes
{FUM}	Yes
{GND}	No
{NADTRHD}	No
{TRDR,EX_Sub_trdox[c],EX_Sub_trdrd[c]}	No
{NTRIR2x}	Yes
{THD2}	No
{PYK}	Yes
{CBMK,EX_Sub_cbp[c]}	No
{HYPOE,PYDAMK}	No
{MDH}	Yes
{ACONT}	Yes
{NADPPPS}	No
{GAPD}	No
{HEX1}	No
{PYDXK,PYDXPP}	No
{PYAM5PO,CAT}	Yes
{GLCP,GLCS1}	Yes
{NADK}	No
{DMSOR1e}	No
{DHFR,EX_Sub_dhf[c]}	No
{PDXPP,PYDXNK}	No
{AKGDH}	Yes
{PDH}	Yes
{CS}	No
{NADDPe}	No
{TREHe}	Yes
{HCO3E}	No
{PGL}	No
{RPE}	No
{NADS1,NNAT}	No
{PPS}	Yes
{MGSA}	No
{ATPM}	No
{GLYCL,EX_Sub_gly[c]}	Yes
{NAMNPP,NNAM,EX_Sub_prpp[c]}	Yes
{NADDP}	No
{ENO}	No
{TRSAR}	Yes
{ALATA_D2,EX_Sub_ala-D[c]}	Yes
{G1PP}	No
{GLYCLTDx}	No
