# Supplementary material for: Extreme pathway analysis reveals the organizing rules of metabolic regulation
Source: PLoS One. 2019 Feb 5;14(2):e0210539. doi: 10.1371/journal.pone.0210539 (PMC6363282; doi:10.1371/journal.pone.0210539)
Supplement: S5 Table — P-value and the paramters for the sequence are listed at the end of the table. (XLSX) [file pone.0210539.s006.xlsx]

## Sheet: 工作表1
S5 Table. The sequence of internal EqSets with the lowest p-value for the sub network of E.coli lipid metabolism. P-value and the paramters for the sequence are listed at the end of the table.
The sequences of internal EqSets with the lowest p-values
Internal EqSet	Containing regulatory reactions
{ACOATA}	Yes
{MDH}	Yes
{CYTBD}	Yes
{FAO1}	Yes
{FAO2}	Yes
{CYTBO3}	Yes
{NADH10}	Yes
{MDH3}	Yes
{KAS14}	Yes
{TMAOR1e}	Yes
{NO3R1}	Yes
{SUCD4}	Yes
{ME1}	No
{MDH2}	Yes
{FUM}	Yes
{FRD2}	Yes
{FHL}	Yes
{ME2}	No
{MACPD}	Yes
{C140SN}	Yes
{C160SN}	Yes
{ETHAAL, GPDDA2, LPLIPA2, PLIPA2, PSD_EC, EX_Sub_acald[c]}	Yes
{MALS}	Yes
{FRD3}	Yes
{FDH3}	Yes
{ACONT}	Yes
{FDH2}	Yes
{SUCD1i}	Yes
{POX}	Yes
{KAS15}	Yes
{FAO3, EX_Sub_ocdca[c]}	Yes
{NO3R2}	Yes
{AACPS1}	No
{AACPS3}	No
{HYD1}	Yes
{LDH_D2}	No
{GPDDA4, LPLIPA1, PLIPA1, PGPP_EC, EX_Sub_glyc[c]}	Yes
{ACCOACr, MCOATA}	Yes
{NADH5}	Yes
{NADH6}	Yes
{G3PD5}	Yes
{TMAOR2e}	Yes
{HYD2}	Yes
{G3PD6}	Yes
{L_LACD2}	Yes
{ICL}	Yes
{NADH7}	Yes
{ADHEr, EX_Sub_etoh[c]}	Yes
{HYD3}	Yes
{NADH8}	Yes
{L_LACD3}	Yes
{NADH9}	Yes
{ATPS4r}	No
{ACKr, PTAr}	Yes
{CITL}	Yes
{LDH_D}	No
{G3PD7}	Yes
{PSSA_EC, EX_Sub_ser-L[c]}	No
{NADDP}	No
{PYAM5PO, EX_Sub_h2o2[c]}	No
{AACPS2, AACPS4, AACPS5, PASYN_EC}	No
{ACACT1r, EX_Sub_aacoa[c]}	Yes
{GALUi, EX_Sub_g1p[c], EX_Sub_udpg[c], EX_Sub_utp[c]}	No
{PFL}	Yes
{PYDXK, PYDXPP}	No
{DAGK_EC, PAPA_EC}	No
{NADPPPS}	No
{PPA}	No
{ALLTAH, ALLTN, UGLYCH, EX_Sub_alltn[c], EX_Sub_urea[c]}	Yes
{ACS}	Yes
{HYPOE, PYDAMK}	No
{SUCOAS}	No
{NADS1, NNAT}	No
{CS}	No
{DMSOR1e}	No
{ICDHyr}	No
{NADK}	No
{AKGDH}	Yes
{NTRIR2x}	Yes
{PGSA_EC}	No
{DASYN_EC, EX_Sub_ctp[c]}	No
{CYNTAH, EX_Sub_cynt[c]}	Yes
{GLYCL, EX_Sub_gly[c]}	Yes
{NMNAT}	No
{ALATA_D2, EX_Sub_ala-D[c]}	Yes
{ALATA_L2, EX_Sub_ala-L[c]}	Yes
{PPCK}	No
{DHFR, EX_Sub_dhf[c]}	No
{GLYOX, LGTHL, MGSA}	No
{DMSOR2e}	No
{GLCDe}	Yes
{THD2}	No
{PPC}	No
{MTHFC, MTHFD}	No
{NMNDA}	No
{PDXPP, PYDXNK}	No
{NADTRHD}	No
{TRDR, EX_Sub_trdox[c], EX_Sub_trdrd[c]}	No
{CDAPPA_EC}	No
{NADDPe}	No
{TREHe}	Yes
{NAMNPP, NMNN, NNAM, EX_Sub_prpp[c], EX_Sub_r5p[c]}	Yes
{FTHFD}	No
