# Supplementary material for: Extreme pathway analysis reveals the organizing rules of metabolic regulation
Source: PLoS One. 2019 Feb 5;14(2):e0210539. doi: 10.1371/journal.pone.0210539 (PMC6363282; doi:10.1371/journal.pone.0210539)
Supplement: S6 Table — P-value and the paramters for the sequence are listed at the end of the table. (XLSX) [file pone.0210539.s007.xlsx]

## Sheet: Human aminoacid metabolism
S6 Table. The sequence of internal EqSets with the lowest p-value for the sub network of human amino acid metabolism. P-value and the paramters for the sequence are listed at the end of the table.
The sequences of internal EqSets with the lowest p-values
Internal EqSet	Containing disease-associated reactions
{3HBCOAHLm, ECOAH12m, HIBDm}	Yes
{2OXOADOXm, 2OXOADPTm, GLUTCOADHm}	Yes
{CPPPGO, PPPG9tm, UPP3S, UPPDC1}	Yes
{ACOAD9m, OIVD2m}	Yes
{ECOAH1m, HACD1m}	Yes
{ACOAD10m, ECOAH9m, OIVD3m}	Yes
{ALASm, 5AOPtm}	Yes
{HMBS, PPBNGS}	Yes
{FTCD, GluForTx, IZPN}	Yes
{GCC2am, GCC2bim, GCC2cm}	Yes
{GCCam, GCCbim, GCCcm}	Yes
{3HAO, HKYNH, KYN3OX}	No
{ACACT10m, HACD9m}	Yes
{IDHPOXOX2b, IDHPOXOXb, THYPX, EX_Sub_i[c]}	Yes
{GACMTRc, GLYAMDTRc}	Yes
{MMMm}	Yes
{AHC, EX_Sub_adn[c]}	Yes
{SUCOASm}	Yes
{MTHFC}	Yes
{ACACT1rm}	Yes
{CYSTGL, CYSTS}	Yes
{HISD, URCN}	Yes
{MTHFCm}	No
{MTHFD}	Yes
{MTHFD2}	No
{MACOXO, MHISOR, SAMHISTA, EX_Sub_3mlda[c]}	Yes
{FCLTm, PPPGOm}	Yes
{FKYNH, TRPO2}	No
{GHMT2r}	No
{OCOAT1m}	Yes
{THBPT4ACAMDASE}	Yes
{NORANMT}	No
{AAPSAS, AASAD3, EX_Sub_thp2c[c]}	No
{PPCOACm}	Yes
{MTHFR3}	Yes
{AM6SAD, AMCOXO, PCLAD}	No
{AATAi}	No
{DKMPPD, MDRPD}	No
{LCYSTAT, SLDx}	No
{41R1H2MAE12BOOX, MAOX}	Yes
{G5SDym, GLU5Km}	Yes
{MTHFD2m}	No
{GLUDxm}	Yes
{GLUDym}	Yes
{2AMADPTm, AASAD3m, SACCD4m}	Yes
{MTHFDm}	No
{CBPSam, OCBTm}	Yes
{ACOAD8m, MCCCrm, OIVD1m}	Yes
{SUCOAS1m}	No
{FTHFCL, EX_Sub_5fthf[c]}	No
{MTAP, MTRI}	No
{5HLTDL, EX_Sub_srtn[c]}	Yes
{G5SADrm}	No
{34HPPOR, HGNTOR, MACACI, TYRTA}	Yes
{ASPTA}	No
{AKGDm}	Yes
{MDH}	No
{CYSO}	No
{ACGAMPM, UAGDP}	No
{34DHOXPEGOX, EX_Sub_34dhoxpeg[c]}	Yes
{METAT}	Yes
{GLUCYS, GTHS}	Yes
{PEAMNO, PHYCBOXL}	Yes
{FALDH, SFGTH}	No
{ADMDC, SPMS}	No
{FPGS4}	No
{P5CRm}	No
{GTHO}	No
{P5CDm}	Yes
{GTHP}	No
{GNMT, EX_Sub_sarcs[c]}	Yes
{SALMCOM2, EX_Sub_mepi[c]}	No
{13DAMPPOX, BAMPPALDOX, SPMDOX}	Yes
{DCT, DOPACHRMISO, TYRASE}	Yes
{CK, CREATtmdiffir, PCREATtmdiffir}	No
{PGCD, PSERT, PSP_L, EX_Sub_3pg[c]}	Yes
{ACGAMK}	No
{TRPHYDRO2}	Yes
{TYR3MO2}	Yes
{PHETHPTOX2}	Yes
{PDX5PO}	Yes
{PYAM5POr}	Yes
{P5CRxm}	No
{PRO1xm}	Yes
{ACITL}	No
{ICDHyrm}	No
{PYDXK}	No
{PYDXPP}	No
{FOLR2, EX_Sub_fol[c]}	No
{IDHPOXOX4, EX_Sub_thyox-L[c]}	Yes
{MMSAD1m}	Yes
{2AMACHYD}	No
{ACGAM6PSi}	No
{G6PDA}	No
{BHMT, EX_Sub_dmgly[c], EX_Sub_glyb[c]}	No
{PROD2m}	Yes
{NOS1, NOS2, EX_Sub_no[c]}	Yes
{MCLACCYSR, MCLOR, EX_Sub_mercplaccys[c]}	Yes
{4HOXPACDOX(NADP), TYROXDAc, EX_Sub_4hphac[c]}	Yes
{1PPDCRp, LPCOXp, LYSOXp, PPD2CSPp}	No
{ACNAM9PL2, KDNH, EX_Sub_kdn[c], EX_Sub_man6p[c]}	No
{ACONT, ICDHy}	No
{GGLUCT, OPAHir}	No
{BILIRED, HOXG, EX_Sub_bilirub[c], EX_Sub_co[c], EX_Sub_fe2[c], EX_Sub_pheme[c]}	Yes
{34DHPLACOX, 34DHPLACOX(NADP)}	No
{34DHXMANDACOX, 34DHXMANDACOX(NADP)}	No
{3MOX4HOXPGALDOX, 3MOX4HOXPGALDOX(NADP)}	No
{DOPAQNISO1, TYRDOPO3}	Yes
{METS}	Yes
{ACNAM9PL, ACNAMPH, AMANK}	Yes
{DALAOXx, DALAxt, PYRt2p}	Yes
{DHFR}	No
{ALAR}	No
{ASPTAm}	No
{PROD2, EX_Sub_fad[c], EX_Sub_fadh2[c]}	No
{FUM}	Yes
{FUMm}	Yes
{ICDHxm}	No
{MDHm}	No
{CYSTA}	No
{FTHFL}	Yes
{ALATA_L}	No
{HCO3Em}	No
{PAN4PP, PNTEH, CYSAMO}	No
{FPGS4m, FPGS5m}	No
{HEX10, EX_Sub_gam[c]}	Yes
{CYSGLTH, EX_Sub_Lcystin[c]}	No
{ACACT1r, EX_Sub_aacoa[c]}	No
{UNK2}	No
{UNK3}	No
{FPGS7m}	No
{FPGSm}	No
{ORNTArm}	Yes
{ARGSL, ARGSS}	Yes
{SLDt}	No
{3SALAOX}	No
{DHPR}	Yes
{DHPR2}	No
{SUCD1m}	Yes
{SARDHm}	No
{MMTSADm}	No
{MMEm}	No
{SERHL}	No
{2AMACSULT}	No
{P5CR}	No
{ASNNm}	No
{GLUNm}	No
{GGH_10FTHF5GLUl}	No
{SPRMS, EX_Sub_sprm[c]}	Yes
{PNTK, PPCDC, PPNCL3}	Yes
{3SALATAi, 3SPYRSP}	No
{GGH_5DHFl}	No
{GGH_5THFl}	No
{LCYSTCBOXL}	Yes
{ORNDC}	Yes
{TYRCBOX}	Yes
{PACCOAL, PHACCOAGLNAC, EX_Sub_pheacgln[c]}	No
{AGDC}	No
{DPCOAK}	No
{MCPST, EX_Sub_cyan[c], EX_Sub_tcynt[c]}	No
{GLNS}	Yes
{GUAPRT, EX_Sub_gmp[c], EX_Sub_gua[c]}	Yes
{HXPRT, EX_Sub_hxan[c], EX_Sub_imp[c]}	Yes
{41R2A1H12BOOX}	Yes
{DOPABMO, EX_Sub_ascb-L[c], EX_Sub_dhdascb[c]}	Yes
{H2O2syn}	Yes
{TYRDOPO}	Yes
{CKc}	No
{ILETA, EX_Sub_3mop[c], EX_Sub_ile-L[c]}	No
{LEUTA, EX_Sub_4mop[c], EX_Sub_leu-L[c]}	No
{VALTA, EX_Sub_3mob[c], EX_Sub_val-L[c]}	No
{P5CRx}	No
{FTHFDH}	No
{HISDC}	Yes
{3HLYTCL}	Yes
{GLUDC}	Yes
{ASNS1, EX_Sub_asn-L[c]}	No
{GGH_10FTHF6GLUl}	No
{GGH_6DHFl}	No
{GGH_6THFl}	No
{NACASPAH, EX_Sub_Nacasp[c]}	Yes
{UAG2EMAi, EX_Sub_udp[c]}	Yes
{FPGS3, EX_Sub_7thf[c]}	No
{FPGS6, EX_Sub_7dhf[c]}	No
{FPGS9, EX_Sub_10fthf7glu[c]}	No
{AMPTASECG, EX_Sub_cgly[c]}	No
{AACTOOR, EX_Sub_aact[c]}	No
{OBDHc, EX_Sub_ppcoa[c]}	No
{THRD_L, EX_Sub_thr-L[c]}	No
{TAURtcx, EX_Sub_na1[c]}	No
{QUILSYN, EX_Sub_quln[c]}	No
{DOPASULT, EX_Sub_dopasf[c]}	No
{FUMAC, EX_Sub_acac[c]}	Yes
{NRPPHRSULT, EX_Sub_nrpphrsf[c]}	No
{TRIODTHYSULT, EX_Sub_triodthysuf[c]}	No
{TYMSULT, EX_Sub_tymsf[c]}	No
{PYDXDH, EX_Sub_4pyrdx[c]}	No
{AGTix, SPTix}	Yes
{3SALATAim, 3SPYRSPm}	No
{ABTArm, SSALxm}	Yes
{GTHOm, GTHPm}	No
{AOBUTDsm, GLYATm}	No
{BETALDHxm, CHOLD2m}	No
{ARGNm, UREAtm}	Yes
{PTPAT}	No
{FTHFLm}	No
{GTHPe}	No
{3AIBTm}	Yes
{MGCHrm}	Yes
{ABUTD}	No
{HYPOE}	No
{PDXPP}	No
{ADPT}	Yes
{ASP1DC}	Yes
{3SALACBOXL}	Yes
{ASPNATm}	No
{CHTNASEe}	No
{FPGS3m}	No
{FPGS6m}	No
{FPGS9m}	No
{APAT2rm}	Yes
{GGH_10FTHF7GLUl}	No
{GGH_7DHFl}	No
{SULFOX, EX_Sub_so4[c]}	Yes
{GGH_7THFl}	No
{FE3R2e}	No
{CITL}	No
{PTRCOX1}	No
{GLYOp}	No
{ACGAM2E}	No
{PRO1x}	No
{DPCOAPP}	No
{ALR}	No
{DMGDHm}	Yes
{IDHPOXOX3}	Yes
{ARGN}	Yes
{ACONTm}	No
{GTMLTe}	No
{CYANSTm}	No
{FPGS}	No
{FPGS2}	No
{FPGS7}	No
{FPGS8}	No
{ALDD19x}	No
