# Supplementary material for: Extreme pathway analysis reveals the organizing rules of metabolic regulation
Source: PLoS One. 2019 Feb 5;14(2):e0210539. doi: 10.1371/journal.pone.0210539 (PMC6363282; doi:10.1371/journal.pone.0210539)
Supplement: S7 Table — P-value and the paramters for the sequence are listed at the end of the table. (XLSX) [file pone.0210539.s008.xlsx]

## Sheet: Human hydrocarbon metabolism
S7 Table. The sequence of internal EqSets with the lowest p-value for the sub network of human hydrocarbon metabolism. P-value and the paramters for the sequence are listed at the end of the table.
The sequences of internal EqSets with the lowest p-values
Internal EqSet	Containing disease-associated reactions
{TALA,TKT1,TKT2}	Yes
{G6PDH2r,GND,PGL}	Yes
{GGNG,GLBRAN,GLDBRAN,GLGNS1,GLPASE1,GLPASE2}	Yes
{GALK,UDPG4E,EX_Sub_gal[c]}	Yes
{DPGM,DPGase}	Yes
{ADSL2,AICART,AIRCr,GARFT,GLUPRT,IMPC,PRAGSr,PRAIS,PRASCS,PRFGS,EX_Sub_asp-L[c],EX_Sub_gly[c]}	Yes
{PGK}	Yes
{NMNS}	No
{RPI}	Yes
{NNDPR,EX_Sub_quln[c]}	No
{DOLGLCP_Lter,DOLGPP_Ler,UDPDOLPT_L}	No
{TPI}	Yes
{DOLGLCP_Uter,DOLGPP_Uer,UDPDOLPT_U}	No
{FBA5,KHK3,EX_Sub_tagat-D[c]}	Yes
{GALT}	Yes
{GUAPRT,EX_Sub_gmp[c],EX_Sub_gua[c]}	Yes
{ADPT,EX_Sub_ade[c]}	Yes
{GAPD}	No
{HXPRT,EX_Sub_hxan[c]}	Yes
{ALCD21_L,ALR3}	Yes
{PGI}	Yes
{APOCF,APOC_LYS_BTNP,BACCL,BTNPL}	Yes
{LALDD}	Yes
{PFK}	Yes
{NNAT}	Yes
{RBK,EX_Sub_rib-D[c]}	No
{FPGS4}	No
{AHEXASEly,ENGASEly,GALASE1ly,GASNASEly,SIAASEly}	Yes
{2HBO,EX_Sub_2hb[c],EX_Sub_2obut[c]}	Yes
{ALCD21_D,PPDOy}	Yes
{APOCFm,APOC_LYS_BTNPm,BACCLm,BTNDm,BTNPLm}	Yes
{PNTK,PPCDC,PPNCL3,EX_Sub_cys-L[c]}	Yes
{MTHFD}	Yes
{HEX4,EX_Sub_man[c]}	Yes
{ACP1_FMN,RBFK}	No
{FADDP,FMNAT}	Yes
{PRPPS}	Yes
{NADN,EX_Sub_adprib[c]}	No
{FBP26,PFK26}	Yes
{ACTLMO}	No
{FTCD,EX_Sub_5forthf[c],EX_Sub_nh4[c]}	Yes
{H2CO3D,H2CO3D2,EX_Sub_hco3[c]}	Yes
{GLRASE,EX_Sub_glac[c],EX_Sub_gullac[c]}	No
{A_MANASEly,B_MANNASEly}	Yes
{FAH2,EX_Sub_ttdca[c],EX_Sub_whttdca[c]}	No
{FAH3,EX_Sub_hdca[c],EX_Sub_whhdca[c]}	No
{P4502A6,EX_Sub_coumarin[c],EX_Sub_hcoumarin[c]}	Yes
{P4502C19,EX_Sub_5homeprazole[c],EX_Sub_omeprazole[c]}	Yes
{P4502C8,EX_Sub_htaxol[c],EX_Sub_taxol[c]}	Yes
{P4502C9,EX_Sub_4mtolbutamide[c],EX_Sub_tolbutamide[c]}	Yes
{P4502D6,EX_Sub_4hdebrisoquine[c],EX_Sub_debrisoquine[c]}	Yes
{P4502F1,EX_Sub_npthl[c],EX_Sub_onpthl[c]}	No
{P4503A5,EX_Sub_aflatoxin[c],EX_Sub_eaflatoxin[c]}	Yes
{LALDO2}	No
{FTHFL,EX_Sub_for[c]}	Yes
{FTHFCL,EX_Sub_5fthf[c]}	No
{PYK}	Yes
{ACONT,ICDHy,EX_Sub_akg[c]}	No
{LALDO}	No
{NP1,EX_Sub_nac[c]}	Yes
{UDPGD}	No
{LALDO2x}	No
{FOLR2,EX_Sub_fol[c]}	No
{FBA}	Yes
{PNP,RNMK}	Yes
{PPM}	No
{MCITS,EX_Sub_2mcit[c]}	No
{H2CO3D2m,H2CO3Dm}	No
{FBA2,KHK}	Yes
{GGH_10FTHF5GLUl}	No
{GGH_5DHFl}	No
{NNMT,EX_Sub_1mncam[c],EX_Sub_ahcys[c],EX_Sub_amet[c]}	No
{GGH_5THFl}	No
{SBTD_D2,SBTR}	No
{GLYCK2,HPYRRy}	Yes
{ACTNMO,EX_Sub_acetone[c]}	No
{GLCAASE8ly,GLCAASE9ly,NACHEX27ly}	Yes
{PPAn}	No
{GUR1PP,UDPG1P}	No
{HEX1}	Yes
{GALU}	No
{NADS2}	No
{FBA4,KHK2}	Yes
{MTHFR3,EX_Sub_5mthf[c]}	Yes
{HPYRR2x,EX_Sub_glyc-S[c]}	Yes
{MALTe}	No
{MALT,EX_Sub_malt[c]}	No
{AHEXASE2ly,ENGASE2ly,GASNASE2ly}	Yes
{ARABR,EX_Sub_arab-L[c]}	No
{4NPHSULT,EX_Sub_4nphsf[c],EX_Sub_pap[c],EX_Sub_paps[c]}	No
{P4502E1,EX_Sub_24nph[c]}	No
{FPGS3,EX_Sub_7thf[c]}	No
{FPGS9,EX_Sub_10fthf7glu[c]}	No
{FPGS4m,FPGS5m}	No
{GLXO1,EX_Sub_oxa[c]}	Yes
{FPGS6,EX_Sub_7dhf[c]}	No
{TMDPPK}	No
{G3PD2m,EX_Sub_glyc3p[c]}	Yes
{MGSA}	No
{ASCBOX,EX_Sub_o2s[c]}	No
{DPCOAK,EX_Sub_pnto-R[c]}	No
{DNADDP}	Yes
{LACZe}	Yes
{SUCRe}	Yes
{O16G2e}	Yes
{AMY1e}	Yes
{AMY2e}	Yes
{MLTG1e}	No
{TREHe}	No
{GGH_10FTHF5GLUe}	No
{GGH_5DHFe}	No
{GGH_5THFe}	No
{CAT2p}	Yes
{CATp}	Yes
{BTND1n}	Yes
{BTNDe}	Yes
{FUCASE2e}	No
{FUCASEe}	No
{PRDXl}	Yes
{NT5C}	No
{DPCOAPP}	No
{RPE}	No
{AACOAT,EX_Sub_aacoa[c],EX_Sub_acac[c]}	No
{LDH_D}	No
{ICDHxm}	No
{ALCD1}	Yes
{ACS}	No
{ENO}	Yes
{PPA}	No
{UGLT}	Yes
{MGSA2}	No
{GLYOX}	No
{ALCD2if}	Yes
{ALDD2x}	Yes
{HAS1}	No
{ACCOAL}	No
{MTHFD2m}	No
{SUCOAS1m}	No
{SUCOASm}	Yes
{PEPCKm}	No
{PPAm}	No
{FTHFLm}	No
{AKGDm}	Yes
{NADH2_u10m}	Yes
{ME1m}	Yes
{MDHm}	No
{LDH_Lm}	Yes
{PDHm}	Yes
{THD1m}	No
{ME2m}	Yes
{MTHFDm}	No
{CSm}	No
{ATPS4m}	No
{PCm}	Yes
{MMSAD3m}	Yes
{CYOOm3}	No
{ICDHyrm}	No
{ACONTm}	No
{MTHFCm}	No
{ALDD2xm}	Yes
{FUMm}	Yes
{ACSm}	No
{LDH_L}	Yes
{DGULND,GULN3D,EX_Sub_guln[c]}	No
{PEPCK,EX_Sub_gdp[c],EX_Sub_gtp[c]}	No
{ACYP}	No
{ME2}	No
{LCADi_D}	Yes
{MDH}	No
{CITL}	No
{ALDD2y}	Yes
{DRBK,DRPA,EX_Sub_drib[c]}	No
{NMNATn}	No
{CYOR_u10m}	Yes
{G6PDH1er}	Yes
{DASCBR}	No
{BTND1}	Yes
{P4502C18,EX_Sub_antipyrene[c],EX_Sub_dmantipyrine[c]}	No
{ACITL}	No
{ACS2}	No
{NMNATr}	No
{TMDPK}	No
{NNATr}	No
{DHFR}	No
{FPGS2m}	No
{FPGS6m}	No
{FPGSm}	No
{FPGS7m}	No
{SUCD1m}	Yes
{FPGS8m}	No
{GGH_10FTHF6GLUe}	No
{GGH_10FTHF6GLUl}	No
{GGH_6DHFe}	No
{GGH_6DHFl}	No
{GGH_6THFe}	No
{GGH_6THFl}	No
{ALCD2yf}	No
{GLXO2p}	No
{HAS2}	No
{NADNe}	No
{NNATn}	No
{ACCOALm}	No
{L_LACDcm}	No
{GAMYe}	No
